# Supplementary material for: Leprosy in skeletons from archaeological sites: A systematic review
Source: PLoS Negl Trop Dis. 2025 Aug 19;19(8):e0013374. doi: 10.1371/journal.pntd.0013374 (PMC12364322; doi:10.1371/journal.pntd.0013374)
Supplement: S1 Appendix — Quality assessment tool. Quality assessment ratings. Data extraction. Included references (genomic). Quality assessment tool (genomic). Quality assessment ratings (genomic). Data extraction (genomic). (XLSX) [file pntd.0013374.s002.xlsx]

## Sheet: References
	Article identifier	Article			Number of Skeletons					Sex			Age			Location
		Full reference	Year of Publication	Journal	Total	Probable LL	Possible LL	Carbon Dating	Time Period	Male	Female	Undefined	Non-adult	Adult	Undefined	Leprosarium	Excavation Site	Country	Observations
	1	Antunes-Ferreira N. et al., Leprosy in individuals unearthed near the Ermida de Santo André and Leprosarium of Beja, Portugal. Vol. 121(3), 149–159, 2013	2013	Anthropological Science	7	1	1	no	XIV - XVI Centuries	5	0	0	1	4	0	2	Ermida de Santo André	Beja, Portugal
	2	Baker B.J., Biological and social implications of a medieval burial from Cyprus for understanding leprosy in the past. International Journal of Paleopathology 4 (2014) 17– 24	2014	International Journal of Paleopathology	-	1	0	no	1191 - 1499	0	1	0	0	1	0	2	Polis Chrysochous	Cyprus
	3	Balázs J. et al., Osteoarcheological and biomolecular evidence of leprosy from an 11–13th century CE Muslim cemetery in Europe (Orosháza, Southeast Hungary). J. Comp. Hum. Biol. (2019), 105–118	2019	Journal of Comparative Human Biology	180	1	0	yes	XII - XIII th century CE	0	1	0	0	1	0	2	Orosháza site no. 10	Hungary	Incomplete skeleton of average preservation
	4	Bedića Ž et al., The earliest recorded case of lepromatous leprosy in continental Croatia, Journal of Archaeological Science: Reports 25 (2019) 47–55	2019	Journal of Archaeological Science	89	1	1	no	965 - 1061 CE	0	2	0	1	1	0	2	Bijelo Brdo Archaeological Site	Croatia
	5	Belcastro M.G., Leprosy in a Skeleton from the 7th Century Necropolis of Vicenne-Campochiaro (Molise, Italy). 2005. Int. J. Osteoarchaeol. 15: 431–448	2005	International Journal of Osteoarchaeology	167	0	2	no	7th century	2	1	0	0	3	0	2	Necropolis of Vicenne-Campochiaro	Molise, Italy
	6	Blau S et al., Osteoarchaeological Evidence for Leprosy From Western Central Asia, Am J Phys Anthropol 126:150–158, 2005.	2005	American Journal of Physical Anthropololy	15	1	0	yes	80 - 240 AD	0	1	0	0	1	0	2	Devkesken	Uzbekistan	Sekeletal remains partially preserved
	7	Boddington, A. et al., Raunds Furnells: The Anglo-Saxon church and churchyard, English Heritage (1996)	1996	English Heritage	363	0	0	no	950 - 1150	2	0	0	0	2	0	2	Raunds Furnells	England
	8	Bonczarowska JH, Susat J, Mühlemann B, et al. (2022) Pathogen genomics study of an early medieval community in Germany reveals extensive co‑infections. Genome Biology 23:250. https://doi.org/10.1186/s13059-022-02806-8	2022	Genome Biology	70	1	0	Yes	656 - 772 CE	1	0	0	1	0	0	No	Lauchheim “Mittelhofen" Community	Germany
	9	Buckley L. Outcasts, or Care in the Community? Archaeology Ireland, Vol. 22, No. 1 (Spring, 2008), pp. 26-31	2008	Archaeology Ireland	272	2	0	yes	939 - 1260	2	0	1	1	2	0	2	St Michael Le Pole Cemitery, Goden Lane	Dublin
	10	Csóri Z.S., LEPROSY IN THE 10–13TH CENTURY AD IN EASTERN HUNGARY. ANN. ROUM. ANTHROPOL., 46, P. 3–11, BUCAREST, 2009	2009	ANN. ROUM. ANTHROPOL	1245	1	0	no	1141 - 1253	0	1	0	0	1	0	2	Hajdúdorog-Szállásföldek	Hungary
	11	Cole G., Taylor GM., Stewart GR., Dawson‑Hobbis H. (2022) Ancient DNA confirmation of lepromatous leprosy in a skeleton with concurrent osteosarcoma, excavated from the leprosarium of St. Mary Magdalen in Winchester, Hants., UK. European Journal of Clinical Microbiology & Infectious Diseases 41:1295–1304. https://doi.org/10.1007/s10096-022-04494-5	2022	European Journal of Clinical Microbiology & Infectious Diseases	125	1	0	Yes	1229 - 1290 CE	1	0	0	0	1	0	Yes	St. Mary Magdalen	Winchester, England
	12	Deps P.D. et al., Leprosy in skulls from the Paris Catacombs, Annals of Human Biology, DOI: 10.1080/03014460.2020.1714729	2019	Annals of Human Biology	367	2	21	no	15 - 18th Centuries	12	6	5	0	23	0	2	Paris Catacombs	Paris, France	Deps P D private data
	13	Dzierzykray-Rogalski T.,Paleopathology of the Ptolemaic Inhabitants of Dakhleh Oasis (Egypt). Journal of Human Evolution (1980) 9, 71-74	1980	Journal of Human Evolution	53	1	3	no	2nd century BC	4	0	0	0	4	0	2	Dakhleh Oasis	Egypt
	14	Ferreira M.T., Lagos leprosarium (Portugal): evidences of disease. Journal of Archaeological Science 40 (2013) 2298-2307	2013	Journal of Archaeological Science	11	2	0	no	15 - 17th century	1	1	0	0	2	0	1	Leprosarium Valley	Lagos, Portugal
	15	Filipek, K. L., Roberts, C. A., Montgomery, J., Gowland, R. L., Moore, J., Tucker, K., & Evans, J. A. (2022). Creating communities of care: Sex estimation and mobility histories of adolescents buried in the cemetery of St. Mary Magdalen leprosarium (Winchester, England). American Journal of Biological Anthropology, 178(1), 108–123. https://doi.org/10.1002/ajpa.24498	2022	American Journal of Biological Anthropology	12	1	0	No	mid-12th century AD	1	0	0	1	0	0	Yes	St. Mary Magdalen	Winchester, England
	16	Filipek, K. L., Roberts, C. A., Gowland, R. L., Montgomery, J., & Evans, J. A. (2021). Illness and inclusion: Mobility histories of adolescents with leprosy from Anglo-Scandinavian Norwich (Eastern England). International Journal of Osteoarchaeology, 1–12. https://doi.org/10.1002/oa.3029	2021	International Journal of Osteoarchaeology	10	1	0	Yes	980 - 1300 AD	0	0	1	1	0	0	Yes	Cemetery of St. John	Norwich, England
	17	Fornaciari G. et al, The leprosy of Henry VII: incarceration or isolation? (1999) The Lancet, Vol 353.	1999	The Lancet	1	1	0	no	1242	1	0	0	0	1	0	2	Cathedral of Cosenza	Calabria, Italy
	18	Fotakis AK et al. (2020) Multi-omic detection of Mycobacterium leprae in archaeological human dental calculus. Phil. Trans. R. Soc. B 375: 20190584. http://dx.doi.org/10.1098/rstb.2019.0584	2020	Philosophical Transactions of the Royal Society B	1	1	0	Yes	1507	0	1	0	0	1	0	No	Library site	Trondheim, Norway
	19	Gausterer C et al., First genetic evidence of leprosy in early medieval Austria,Wien Med Wochenschr. 2015 Apr;165(7-8):126-32. doi: 10.1007/s10354-014-0287-8	2015	Wiener Medizinische Wochenschrift	199	0	1	no		0	1	0	0	1	0	2	Archaeological Site in Potterbrunn	Austria	Authors analysed an old bone colection and didn't described all the alteration presented in "Fabrizii-Reuer S, Reuer E. Das frühmittelalterliche Gräberfeld von Pottenbrunn, Niederösterreich. Anthropologische Auswertung, Mitteilungen der Prähistorischen Kommission 40; 2001." https://austriaca.at/2980-6?frames=yes
	20	Gilmore J.K., Leprosy at the Lazaretto on St Eustatius, Netherlands Antilles. Int. J. Osteoarchaeol. 18: 72–84 (2008)	2008	International Journal of Osteoarchaeology	5	1	1	no	1866 - 1923	0	1	2	0	3	0	1	St Eustatius' Lazaretto	St Eustatius, Netherlands Antilles
	21	Haas C J et al., Detection of Leprosy in Ancient Human Skeletal Remains by Molecular Identification of Mycobacterium leprae, Am J Clin Pathol. 2000; 114:420-436	2000	American Journal of Clinical Pathology	-	0	3	no	10th Century; 1400 - 1800 AD	0	4	0	0	4	0	2	Cemetery at Sárrétudvari-Hizóföld; and Ossuary in Rain/Lech	Hungary; and Bavaria, Germany	Article shows information of six specific individuals from two different places and analysed fragments of their bones.
	22	Holst M., Osteological Analysis Dixon Lane and George Street York	2012		117	0	1	no	11 - 14th century	1	0	0	0	1	0	1	St Stephem's Church	York, England
	23	Horáčková L. et al., Inflammatory Changes in the Osteological Remains from the Křtiny Ossuary (Czech Republic). (2001) Anthropologie, XXXIX/1, pp. 57–62	2001	Anthropologie	1000	1	0	no	1250 - 1700	0	1	0	0	1	0	2	Křtiny ossuary	Moravia, Czech Republic
	24	Hukel'ová Z. et al., FIRST REPORTED ARCHAEOLOGICAL CASE OF LEPROSY IN SLOVAKIA	2021	International Journal of Osteoarchaeology	72	0	1	no	1050 - 1100	0	1	0	0	1	0	2	Nitra-Selenec II	Slovakia
	25	Inskip S.A., Osteological, Biomolecular and Geochemical Examination of an Early Anglo-Saxon Case of Lepromatous Leprosy. 2015. PLOS ONE	2015	PLoS One	1	0	0	yes	415 - 545 AD	1	0	0	0	1	0	2	Great Chesterford	Essex, England	Facial bones are largely absent. All of the major long bones are present, except the left arm
	26	Khudaverdyan AY. (2010) Pattern of disease in three 1st century BC – 3rd century AD burials from Beniamin, Vardbakh and the Black Fortress I, Shiraksky plateau (Armenia). Journal of Paleopathology. 22: 15-41	2010	Journal of Paleopathology				No	1st Century BC - 3rd Century AD							2	Vardbakh	Armenia	Do not have enough bone description
	27	Khudaverdyan AY. (2011) The Anthropology of Infectious Diseases of Bronze Age and Early Iron Age from Armenia. Dental Anthropology. Vol. 24 No. 2-3. https://doi.org/10.26575/daj.v24i2-3.61	2011	Dental Anthropology	85			No	Early Iron Age	0	1	0	0	6	0	2	Lchashen	Armenia	Do not have enough bone description
					4			No	Early Iron Age	1	0	0	0	1	0	2	Kamir	Armenia	Do not have enough bone description
	28	Khudaverdyan AY. (2010) Pattern of disease in three 1st century BC – 3rd century AD burials from Beniamin, Vardbakh and the Black Fortress I, Shiraksky plateau (Armenia). Journal of Paleopathology. 22: 15-42	2012	Journal of Paleopathology				No	2nd Century BC - 3rd Century AD							2	Vardbakh	Armenia	Do not have enough bone description
	29	Khudaverdyan A.Y., Resorption of the alveolar region in Facies leprosy: a paleoanthropological and paleopathological analysis (Aragatsavan, Armenia). Bull Int Assoc Paleodont. 2019;13(1):1-17.	2019	Bulletin of the International Association for Paleodontology	1	0	1	no		1	0	0	1	0	0	2	Aragatsavan site	Armenia	Fairly complete skeleton
	30	Khudaverdyan A.Y. et al., The probable evidence of leprosy in a male individual unearthed in medieval Armenia (Angeghakot). Bull Int Assoc Paleodont. 2021;15(1):31-44.	2021	Bulletin of the International Association for Paleodontology	9	1	0	no	Early Middle Age	1	0	0	0	1	0	2	Angeghakot	Armenia
	31	Khudaverdyan AY. (2022) Bioarcheology of bone remains from medieval burials from Armenia. Bulletin of the International Association for Paleodontology. 2022;16(2):239-261.	2022	Bulletin of the International Association for Paleodontology	28	1	0	No	400-600 CE	1	0	0	0	1	0	2	Angeghakot	Syunik Province, Armenia	Pathology also includes multiple abscesses and infection on the maxillae (the maxillary right P1, M1 (right), as well as the mandibular left medial and lateral incisor)
	32	Kjellström C., Possible Cases of Leprosy and Tuberculosis in Medieval Sigtuna, Sweden. Int. J. Osteoarchaeol. (2010)	2010	International Journal of Osteoarchaeology	227	1	1	no		3	1	1	1	4	0	2	Humlegården block	Sigtuna, Sweden	Only 2 of the 5 skeletons present changes in the rhinomaxillary regions. The other 3 present changes in post-cranial bones.
	33	Köhler K. et al., (2017). Possible cases of leprosy from the Late Copper Age (3780-3650 cal BC) in Hungary. PLoS ONE 12(10): e0185966.	2017	PLoS ONE	48	1	2	yes	3780-3650 cal BC	1	2	0	0	3	0	2	Abony-TurjaÂnyos dűlő site	Hungary
	34	Likovský J. et al., Two cases of leprosy from Zatec (Bohemia), dated to the turn of the 12th century and confirmed by DNA analysis for Mycobacterium leprae. Journal of Archaeological Science 33 (2006) 1276e1283	2006	Journal of Archaeological Science	258	0	1	no	1050 - 1120	1	1	0	1	1	0	2	Cemetery on Chelcický Square	Czech Reublic
	35	Magilton J. et al, Lepers Outside the Gate: Excavations at the Cemetery of the House of St. James and St. Mary Magdalene, Chichester: 10. Pap/Com edition. York England: Council for British Archaeology; 2008. 294 p.	2008	Council for British Archaeology	384	18	51	no	1300 - 1700	70	13	3	0	85	1	1	Hospital of St James and St Mary Magdalene	Chichester, England
	36	Manchester K, A Leprous Skeleton of the 7th Century from Eccles, Kent, and the Present Evidence of Leprosy in Early Britain, Journal of Archaeological Science 198 1, 8, 205-209	1981	Journal of Archaeological Science	1	0	1	no	VII Century	1	0	0	0	1	0	2	Anglo-Saxon cemetery at Eccles, Kent	England	Important references in the discussion
	37	Mariotti V., Probable Early Presence of Leprosy in Europe in a Celtic Skeleton of the 4th-3rd Century BC (Casalecchio di Reno, Bologna, Italy). Int. J. Osteoarchaeol. 15: 311–325 (2005)	2005	International Journal of Osteoarchaeology	96	0	0	no	300 - 350 BC	1	0	0	0	1	0	2	Necropolis of Casalecchio di Reno	Bologna, Italy
	38	Mays SA. 1991. The Mediaeval Burials from the Blackfriars Friary, School Street, Ipswich, Suffolk (Excavated 1983-85). Ancient Monuments Laboratory Report 16/91. English Heritage: Portsmouth.	1991	Ancient Monuments Laboratory report, 1616/91.	250	4	0	no	1263-1538	3	1	0	0	4	0	2	Blackfriars Friary	Suffolk, United Kingdom	Aditional information in: Mays S. A., A Scapula Deformity in Two Burials from Medieval England
	39	Matos V.M.J. et al., Leprogenic odontodysplasia: new evidence from the St. Jørgen’s medieval leprosarium cemetery (Odense, Denmark). Anthropological Science. Vol. 121(1), 43–47, 2013	2013	Anthropological Science	1	1	0	no	13 - 16th centuries	0	0	1	1	0	0	1	St. Jørgen’s Hospital	Naestved, Denmark
	40	Meffray A et al., Detection of Mycobacterium leprae DNA fromremains of a medieval individual, Amiens, France, Clinical Microbiology and Infection, https://doi.org/10.1016/j.cmi.2019.09.011	2019	Clinical Microbiology and Infection	1	0	0	no	XVII century	0	0	1	0	1	0	2	Urban Cemetery of Caudron Street, Amiens	France	Individual fairly incomplete, represented only by the lower limb elements
	41	Melo L. et al., The first probable evidence of leprosy in a male individual (17th-19th century AD) unearthed in Northern Portugal (Travanca, Santa Maria da Feira). International Journal of Paleopathology 32 (2021) 80–86	2021	International Journal of Paleopathhology	412	1	0	yes	1750 - 1850	1	0	0	0	1	0	2	Church of São Mamede	Portugal
	42	Mendum T.A. et al., Mycobacterium leprae genomes from a British medieval leprosy hospital: towards understanding an ancient epidemic. BMC Genomics 2014, 15:270	2014	BMC Genomics	54	0	0	yes	1020 - 1162	0	1	0	0	1	0	1	Hospital of St Mary Magdalen	Winchester, England
	43	Moller-Christensen, V. Ten Lepers from Naestved in Denmark. Kobenhavn, 1953.	1953	Danish Science Press. Medical Monographs No. 2	650	7	12	no	1250 - 1550	7	7	6	1	14	5	1	St. Jorgen's Hospital	Naestved, Denmark
	44	Moller-Christensen, V. Bone Changes in Leprosy, 1961.	1961			1	8	no	1251 - 1550	7	8	3	2	16	0	1	St. Jorgen's Hospital	Naestved, Denmark
	45	Moller-Christensen V. et al., One of the Oldest Datable Skeletons with Leprous Bone-Changes from the Naestved Leprosy Hospital Churchyard in Denmark. (1971) International Journal of Leprosy.	1971	International Journal of Leprosy		0	1	no	1250 - 1300	1	0	0	0	1	0	1	St. George	Naestved, Denmark
	46	Moller-Christensen, V. Leprosy Changes of the Skull	1978	Odense Uninversity Press		2	25	no	1252 - 1550	10	12	6	5	23	0	1	St. Jorgen's Hospital	Naestved, Denmark
	47	Neil B., ANGLO-GEORGIAN NOKALAKEVI EXPEDITION.	2003		16	0	0	no	550 - 600 DC	1	1	0	0	2	0	2	Nokalakevi	Georgia
	48	Nelson GC, Dodrill TN, Fitzpatrick SM. (2022) A probable case of leprosy from colonial period St. Vincent and the Grenadines, Southeastern Caribbean. International Journal of Paleopathology 36 (2022) 7–13. https://doi.org/10.1016/j.ijpp.2021.10.004]	2022	International Journal of Paleopathology	1	1	0	Yes	1772-1832 DC	0	1	0	0	1	0	No	Petite Mustique	St. Vincent and the Grenadines
	49	Pálfi G., The First Osteoarchaeological Evidence of Leprosy in Hungary. International Journal of Osteoarchaeology Vol I: 99-102 (19911	1991	International Journal of Osteoarchaeology	264	1	0	no	10th century	0	1	0	0	1	0	2	Sárrétudvari-Hízóföld cemetery	Hungary
	50	Petersen M., LEPROSY IN MEDIEVAL HELSINGBORG: An Osteological Analysis of the St Clement Cemetery	2018		417	0	2	no	11 - 13th century	1	1	0	0	2	0	2	Medieval cemetery of the St Clement church	Helsingborg, Sweden
	51	Polet C., Health and diet of ancient Easter Islanders: contribution of paleopathology, dental microwear and stable isotopes	2011			0	1	no	19 - 20th century	1	0	0	0	1	0	2	Ahu Motu Toremo Hiva	Easter Island
	52	Robbins G. et al., Ancient skeletal evidence for leprosy in India (2000 B.C.). PLoS One. 2009 May 27;4(5):e5669.	2009	PLoS One	5	1	0	no	2300 - 1550 B.C.	1	0	0	0	1	0	2	Balathal	Rajasthan, India
	53	Roffey S, Tucker K. A contextual study of the medieval hospital and cemetery of St Mary Magdalen, Winchester, England. Int J Paleopathol. 2012 Dec;2(4):170-180. doi: 10.1016/j.ijpp.2012.09.018. Epub 2012 Nov 6. PMID: 29539363.	2012	International Journal of Paleopathology	54	1	2	yes	955 - 1283	7	0	0	1	6	0	1	Hospital of St Mary Magdalen	Winchester, England
	54	Rubini M., Lepromatous leprosy in an early mediaeval cemetery in Central Italy (Morrione, Campochiaro, Molise, 6th–8th century AD). Journal of Archaeological Science 36 (2009) 2771–2779	2009	Journal of Archaeological Science	107	2	0	no	6 - 8th century	1	1	0	0	2	0	2	Campochiaro	Morrione, Italy	DNA analysis in: Rubini M. et al. (2017): Leprosy in a Lombard-Avar cemetery in central Italy (Campochiaro, Molise, 6th–8th century AD): ancient DNA evidence and demography, Annals of Human Biology
	55	Rubini M. et al., The First Probable Case of Leprosy in Southeast Italy (13th-14th Centuries AD,Montecorvino, Puglia). Journal of Anthropology. Volume 2012, Article ID 262790	2012	Journal of Anthropology	10	1	0	no	13 - 14th	0	1	0	0	1	0	2	Montecorvino	Puglia, Italy
	56	Rubini M. et al., Paleopathological and Molecular Study on Two Cases of Ancient Childhood Leprosy from the Roman and Byzantine Empires	2012	International Journal of Osteoarchaeology	412	1	0	no	168 - 218 AD	0	0	1	1	0	0	2	Martellona necropolis	Rome, Italy	Represented only by the cranium and mandible, left clavicle and first and second left ribs
					36	0	0	yes	770 - 970 CE	0	0	1	1	0	0	2	Kovuklukaya site	Sinop, Turkey	Newborn with lesions on occipital and frontal bones only.
	57	Rubini M. et al., Tuberculosis and leprosy in Italy. New skeletal evidence. HOMO - Journal of Comparative Human Biology 65 (2014) 13– 32	2014	HOMO - Journal of Comparative Human Biology	54	2	1	yes	CE 475 + - 25	0	0	3	0	3	0	2	Palombara Sabina	Palombara, Italy
	58	Rubini M and Zaio P (2015). Bone Changes in an Italian Ancient Human Skeleton - Possibly Caused by Leprosy. Indian J Lepr. 87 : 91-99.	2015	Indian Journal of Leprosy	1	1	0	no	I - II Century CE	1	0	0	0	1	0	2	Cemetery	Anagni, Italy
	59	Schug R.G. et al, (2013) Infection, Disease, and Biosocial Processes at the End of the Indus Civilization. PLoS ONE 8(12): e84814. doi:10.1371/journal.pone.0084814	2013	PLoS ONE	66	2	0	no	2550-2030 B.C.	0	0	2	0	0	2	2	Cemetery R-37	Harappa, India
					26	4	0	no	2000-1900 B.C.	0	0	5	0	0	5	2	Area G	Harappa, India
					23	1	0	no	1900-1700 B.C.	0	0	2	0	0	2	2	Cemetery H (stratum II)	Harappa, India
	60	Spekker O, Tihanyi B, Kis L, Szalontai C, Vida T, Pálfi G, et al. (2022) Life and death of a leprosy sufferer from the 8th-century-CE cemetery of Kiskundorozsma–Kettőshatár I (Duna-Tisza Interfluve, Hungary)—Biological and social consequences of having Hansen’s disease in a late Avar Age population from Hungary. PLoS ONE 17(2): e0264286. https://doi.org/10.1371/journal.pone.0264286	2022	PLOS ONE	298	1	0	no		1	0	0	0	1	0	No	Kiskundorozsma–Kettőshata´r I archaeological site	Hungary
	61	Spekker O, Tihanyi B, Kis L, Váradi OA, Donoghue HD, et al. (2022) The two extremes of Hansen’s disease—Different manifestations of leprosy and their biological consequences in an Avar Age (late 7th century CE) osteoarchaeological series of the Duna-Tisza Interfluve (Kiskundorozsma–Daruhalom-dűlő II, Hungary). PLOS ONE 17(6): e0265416. https://doi.org/10.1371/journal.pone.0265416	2022	PLOS ONE	94	1	0	No	7th Century - CE	1	1	0	0	2	0	No	Kiskundorozsma–Daruhalom-dűlő II	Hungary
	62	Suzuki K., Detection of Mycobacterium leprae DNA from Archaeological Skeletal Remains in Japan Using Whole Genome Amplification and Polymerase Chain Reaction. PLoS ONE 5(8)	2010	PLoS ONE	50	1	0	no	1750 - 1850	1	0	0	0	1	0	2	Hatanai	Japan
	63	Suzuki K. et al. Paleopathological Evidence and Detection of Mycobacterium leprae DNA from Archaeological Skeletal Remains of Nabe-kaburi (Head-Covered with Iron Pots) Burials in Japan. 2014. PLoS ONE 9(2): e88356	2014	PLoS One	21	2	0	no	18th century	2	0	0	0	2	0	2	Tawara-ga-yatsu and Usukubo sites	Japan
	64	Tayles N., Leprosy and Tuberculosis in Iron Age Southeast Asia?.AMERICAN JOURNAL OF PHYSICAL ANTHROPOLOGY 125:239–256 (2004)	2004	American Journal of Physical Anthropology	120	0	1	no	300 BC - 200 AD	2	0	0	1	1	0	2	Noen U-Loke	Thailand
	65	Taylor GM, et al. A Mediaeval Case of Lepromatous Leprosy from 13–14th Century Orkney, Scotland. Journal of Archaeological Science (2000) 27, 1133–1138. doi:10.1006/jasc.1999.0532	2000	Journal of Archaeological Science		1	0	Yes	1218-1370 AD	1	0	0	1	0	0	No	Newark Bay, Orkney	Scotland, UK
	66	Taylor G.M. et al., Detection and Strain Typing of Ancient Mycobacterium leprae from a Medieval Leprosy Hospital. (2013) PLoS ONE 8(4): e62406	2013	PLoS One	54	1	2	Yes	955-1283	2	0	1	2	1	0	1	Hospital of St Mary Magdalen	Winchester, England
	67	Taylor G.M. et al., Leprosy at the edge of Europe—Biomolecular, isotopic and osteoarchaeological findings from medieval Ireland. 2018. PLoS ONE 13(12): e0209495.	2018	PLoS ONE	56	0	0	yes	1445 – 1637	0	0	1	0	1	0	2	St Patrick's Church	Armory, Norden Ireland
					1259	0	0	yes	1264 – 1319	1	0	0	0	1	0	2	Ardreigh burial ground	Ardreigh, Ireland
	68	Van Dissel J.T. et al., Archival, paleopathological and aDNA-based techniques in leprosy research and the case of Father Petrus Donders at the Leprosarium ‘Batavia’, Suriname. International Journal of Paleopathology 27 (2019) 1–8	2019	International Journal of Paleopathology	3	0	1	no	End of 19th century	0	0	1	1	0	0	1	Cemitery of Batavia	Suriname	First detected case in South America
	69	Walker D., The Treatment of Leprosy in 19th-century London: A Case Study from St Marylebone Cemetery. Int. J. Osteoarchaeol. 19: 364–374 (2009)	2009	International Journal of Osteoarchaeology	301	0	1	no	1839	1	0	0	0	1	0	2	Burial ground of St Marylebone	London, England
	70	Wells C., A Leper Cemetery at South Acre, Norfolk. Medieval Archaeology, 11:1, 242-248	1967	Medieval Archaeology	12	1	3	no	1100 - 1350	1	6	0	0	7	0	2	South Acre	Norfolk, England

## Sheet: Quality Assessment Tool
Item	Criteria	Definition	Notes
#1 Item	Paleopathological methods	Does the article describe the methodology and/or provide a reference for the classification of the bone lesions?	score 1 if 'yes', 0.5 if partially described, 0 if 'no' or unclear
#2 Item	Archaeological study Characteristics	Does the article describe the source of remains (site or archive), history of excavation, and state of preservation of the bones?	score 1 if 'yes', 0.5 if partially described, 0 if 'no' or unclear
#3 Item	Persons/Population	Does the article describe the origin of the remains in terms of population (race/ethnicity) and time period	score 1 if 'yes', 0.5 if partially described, 0 if 'no' or unclear
#4 Item	Dating of remains	Were the remains accurately dated (carbon dating and/or documentary evidence)?	score 1 if 'yes', 0.5 if partially described, 0 if 'no' or unclear
#5 Item	Macroscopic analysis of lesions	Were macroscopic lesions clearly described according to the stated methods?	score 1 if 'yes', 0.5 if partially described, 0 if 'no' or unclear
#6 Item	Biomolecular analysis	Were any biomolecular methods used (ancient DNA analysis, lipid analysis) to identify Mycobacterium leprae?	score 1 if 'yes', 0.5 if partially described, 0 if 'no' or unclear
#7 Item	Differential diagnosis	Does the article discuss differential diagnoses related to the lesions?	score 1 if 'yes', 0.5 if partially described, 0 if 'no' or unclear
#8 Item	Limitations	Does the article discuss limitations of the study?	score 1 if 'yes', 0.5 if partially described, 0 if 'no' or unclear
Grades
A	Score >6
B	Score >3 and ≤6
C	Score ≤3

## Sheet: Quality Assessment Ratings
				Item #1	Item #2	Item #3	Item #4	Item #5	Item #6	Item #7	Item #8
Article identifier	Author	Year		Paleopathological methods	Archaeoogial study Characteristics	Persons/Population	Dating of remains	Macroscopic analysis of lesions	Biomolecular analysis	Diferential diagnosis	Limitations	Reviewer scores	Average score	Quality rating
1	Antunes-Ferreira N.	2013	Reviewer 1	1	1	0.5	0.5	1	0	0.5	0.5	5	5.25	B
			Reviewer 2	1	1	1	0.5	1	0	1	0	5.5
2	Baker B.J.	2014	Reviewer 1	1	1	0.5	1	1	0	1	0	5.5	5.75	B
			Reviewer 2	1	1	1	1	1	0	1	0	6
3	Balázs J.	2019	Reviewer 1	1	1	1	1	1	1	1	0	7	7	A
			Reviewer 2	1	1	1	1	1	1	1	0	7
4	Bedić Ž.	2019	Reviewer 1	1	1	1	1	0.5	0.5	1	0.5	6.5	6.75	A
			Reviewer 2	1	1	1	0.5	1	1	1	0.5	7
5	Belcastro M.G.	2005	Reviewer 1	1	1	1	1	1	0	1	0.5	6.5	6.5	A
			Reviewer 2	1	1	1	1	1	0	1	0.5	6.5
6	Blau S.	2005	Reviewer 1	1	0.5	0.5	1	1	0	1	0.5	5.5	5	B
			Reviewer 2	1	1	0.5	0	1	0	1	0	4.5
7	Boddington, A.	1996	Reviewer 1	1	0.5	0.5	0.5	0.5	0	0	0	3	3.75	B
			Reviewer 2	1	1	1	0.5	1	0	0	0	4.5
8	Bonczarowska JH	2022	Reviewer 1	0.5	0.5	1	1	1	1	1	1	7	7	A
			Reviewer 2	0	1	1	1	1	1	1	1	7
9	Buckley L.	2008	Reviewer 1	0.5	1	0.5	1	1	0	0	0	4	4.25	B
			Reviewer 2	1	1	0.5	1	1	0	0	0	4.5
10	Csóri Z.S.	2009	Reviewer 1	0.5	1	1	1	1	0	0	0	4.5	4.75	B
			Reviewer 2	0.5	1	1	1	1	0.5	0	0	5
11	Cole G.	2022	Reviewer 1	1	1	0.5	1	0.5	1	1	0.5	6.5	6	B
			Reviewer 2	0.5	0.5	1	1	0.5	1	1	0	5.5
12	Deps P.D.	2019	Reviewer 1	1	1	0.5	0.5	1	0	0.5	1	5.5	5	B
			Reviewer 2	1	0.5	0.5	0	1	0	0.5	1	4.5
13	Dzierzykray-Rogalski T.	1980	Reviewer 1	1	0.5	1	0.5	1	0	0	0	4	3.75	B
			Reviewer 2	0	1	1	0.5	1	0	0	0	3.5
14	Ferreira M.T.	2013	Reviewer 1	1	1	1	0.5	1	0	1	1	6.5	6.5	A
			Reviewer 2	1	1	1	0.5	1	0	1	1	6.5
15	Filipek KL.	2021	Reviewer 1	1	0.5	0.5	1	0.5	0	0	0	3.5	3.5	B
			Reviewer 2	1	1	0.5	0.5	0.5	0	0	0	3.5
16	Filipek KL.	2022	Reviewer 1	1	1	0.5	0.5	0.5	0.5	0	0	4	3.75	B
			Reviewer 2	0.5	0.5	1	1	0.5	0	0	0	3.5
17	Fornaciari G.	1999	Reviewer 1	1	1	1	1	1	0	0	0	5	3.75	B
			Reviewer 2	0	0.5	0	1	1	0	0	0	2.5
18	Fotakis AK	2020	Reviewer 1	1	0.5	0.5	1	1	1	1	0.5	6.5	6	B
			Reviewer 2	1	1	1	1	0.5	0	0.5	0.5	5.5
19	Gausterer C.	2014	Reviewer 1	1	0.5	0.5	0.5	1	1	0	0.5	5	6	B
			Reviewer 2	1	1	1	0.5	1	1	1	0.5	7
20	Gilmore J.K.	2008	Reviewer 1	1	1	1	0.5	1	0	1	0.5	6	6	B
			Reviewer 2	1	1	1	0.5	1	0	1	0.5	6
21	Haas C.J.	2000	Reviewer 1	1	1	1	0.5	0.5	0.5	1	0.5	6	6.5	A
			Reviewer 2	1	1	1	0.5	1	1	1	0.5	7
22	Holst M.	2012	Reviewer 1	0.5	1	0.5	1	1	0	0.5	0.5	5	5.75	B
			Reviewer 2	1	1	1	1	1	0	1	0.5	6.5
23	Horáčková L.	2001	Reviewer 1	0.5	0.5	1	0.5	1	0	0.5	0.5	4.5	4.75	B
			Reviewer 2	0.5	1	1	0.5	1	0	1	0	5
24	Hukel'ová Z.	2021	Reviewer 1	1	1	1	1	1	0	1	0.5	6.5	6.25	A
			Reviewer 2	1	1	0.5	1	1	0.5	1	0	6
25	Inskip S.A.	2015	Reviewer 1	1	1	0	1	1	1	1	0	6	6	B
			Reviewer 2	1	1	1	1	0.5	1	0.5	0	6
26	Khudaverdyan AY.	2010	Reviewer 1	0.5	0.5	0	0	0	0	0	0	1	1	C
			Reviewer 2	0	0.5	0.5	0	0	0	0	0	1
27	Khudaverdyan AY.	2011	Reviewer 1	0.5	0.5	0.5	0	0.5	0	0	0	2	2.75	C
			Reviewer 2	0.5	1	0.5	0	1	0	0.5	0	3.5
28	Khudaverdyan AY.	2015	Reviewer 1	0.5	0.5	0	0.5	0.5	0	0	0	2	2.25	C
			Reviewer 2	0.5	1	0.5	0	0.5	0	0	0	2.5
29	Khudaverdyan A.Y.	2019	Reviewer 1	1	1	0	0.5	1	0	1	0	4.5	4.5	B
			Reviewer 2	1	1	0.5	0	1	0	1	0	4.5
30	Khudaverdyan A.Y.	2021	Reviewer 1	1	0.5	1	0	1	0	1	0	4.5	4.5	B
			Reviewer 2	1	1	0.5	0	1	0	1	0	4.5
31	Khudaverdyan AY.	2022	Reviewer 1	0.5	1	0.5	0.5	1	0	1	0.5	5	5.25	B
			Reviewer 2	1	1	0.5	1	0.5	0	1	0.5	5.5
32	Kjellström C.	2010	Reviewer 1	1	0.5	1	1	1	0	1	0.5	6	5.25	B
			Reviewer 2	1	1	0.5	0	1	0	1	0	4.5
33	Köhler K.	2017	Reviewer 1	1	1	1	1	1	1	1	0.5	7.5	7.5	A
			Reviewer 2	1	1	1	1	1	1	1	0.5	7.5
34	Likovský J.	2006	Reviewer 1	1	1	0.5	1	1	0.5	1	0	6	6.25	A
			Reviewer 2	1	1	1	1	1	1	0.5	0	6.5
35	Magilton J.	2008	Reviewer 1	1	1	1	0.5	0.5	0	0.5	0.5	5	5	B
			Reviewer 2	1	1	1	0.5	1	0	0	0.5	5
36	Manchester K.	1981	Reviewer 1	1	1	0.5	0.5	1	0	0	0	4	3.75	B
			Reviewer 2	1	1	0.5	0	1	0	0	0	3.5
37	Mariotti V,	2005	Reviewer 1	1	1	1	1	1	0	1	0.5	6.5	6.25	A
			Reviewer 2	1	1	1	1	1	0	0.5	0.5	6
38	Mays S.A.	1991	Reviewer 1	1	1	1	1	1	0	0.5	0	5.5	5.25	B
			Reviewer 2	1	1	1	0	1	0	1	0	5
39	Matos V.M.J.	2013	Reviewer 1	1	1	0.5	0.5	1	0	0.5	0.5	5	5.5	B
			Reviewer 2	1	1	1	0.5	1	0	1	0.5	6
40	Meffray A.	2019	Reviewer 1	0.5	0.5	1	1	1	1	0	0.5	5.5	4	B
			Reviewer 2	0	0.5	0.5	0	0.5	1	0	0	2.5
41	Melo L.	2021	Reviewer 1	1	1	0.5	1	1	0	1	0.5	6	6.25	A
			Reviewer 2	1	1	1	1	1	0	1	0.5	6.5
42	Mendum T.A.	2014	Reviewer 1	1	1	0.5	1	1	1	0	0.5	6	5.75	B
			Reviewer 2	1	0.5	0.5	1	1	1	0.5	0	5.5
43	Moller-Christensen, V.	1953	Reviewer 1	1	1	0.5	0.5	1	0	1	0	5	5.25	B
			Reviewer 2	1	1	1	0.5	1	0	1	0	5.5
44	Moller-Christensen, V.	1961	Reviewer 1	1	1	0.5	0.5	0.5	0	0.5	0	4	4.25	B
			Reviewer 2	1	1	1	0.5	0.5	0	0.5	0	4.5
45	Moller-Christensen, V.	1971	Reviewer 1	1	1	0.5	0.5	1	0	0	0	4	4	B
			Reviewer 2	1	1	0	1	1	0	0	0	4
46	Moller-Christensen, V.	1978	Reviewer 1	1	1	0.5	0.5	0.5	0	0.5	0.5	4.5	4.5	B
			Reviewer 2	1	1	1	0.5	0.5	0	0	0.5	4.5
47	Neil B.	2003	Reviewer 1	0	1	0.5	0.5	1	0	0	0.5	3.5	4.5	B
			Reviewer 2	1	1	1	1	1	0	0.5	0	5.5
48	Nelson GC.	2022	Reviewer 1	1	1	1	1	1	0.5	1	0.5	7	6	B
			Reviewer 2	1	1	0.5	1	0.5	0	1	0	5
49	Pálfi G.	1991	Reviewer 1	1	1	0.5	0.5	1	0	0.5	0	4.5	4.75	B
			Reviewer 2	1	1	1	0.5	1	0	0.5	0	5
50	Petersen M	2018	Reviewer 1	1	1	1	1	0.5	0	0	0	4.5	4.25	B
			Reviewer 2	1	1	1	0.5	0.5	0	0	0	4
51	Polet C.	2011	Reviewer 1	1	1	0	1	0.5	0	0.5	0	4	4.25	B
			Reviewer 2	1	1	1	1	0.5	0	0	0	4.5
52	Robbins G.	2009	Reviewer 1	0	1	1	0.5	1	0	1	0.5	5	5.5	B
			Reviewer 2	1	1	1	0	1	0	1	1	6
53	Roffey S.	2012	Reviewer 1	1	1	0.5	0.5	0.5	0	0.5	0	4	3.75	B
			Reviewer 2	1	1	0.5	0	0.5	0	0.5	0	3.5
54	Rubini M.	2009	Reviewer 1	1	1	0.5	1	1	0	1	0	5.5	5.75	B
			Reviewer 2	1	1	1	1	1	0	1	0	6
55	Rubini M.	2012	Reviewer 1	1	1	0.5	0.5	1	0	1	0.5	5.5	6	B
			Reviewer 2	1	1	1	1	1	0	1	0.5	6.5
56	Rubini M.	2012	Reviewer 1	1	1	1	1	1	0.5	1	1	7.5	7.75	A
			Reviewer 2	1	1	1	1	1	1	1	1	8
57	Rubini M.	2014	Reviewer 1	1	0.5	1	0.5	1	0	1	0	5	5	B
			Reviewer 2	1	0.5	1	0.5	1	0	1	0	5
58	Rubini M.	2015	Reviewer 1	1	0.5	1	0.5	1	0	1	0	5	4.75	B
			Reviewer 2	1	0.5	1	0	1	0	1	0	4.5
59	Schug G.R.	2013	Reviewer 1	1	1	0.5	0.5	0.5	0	0.5	1	5	4.75	B
			Reviewer 2	1	1	0	1	0.5	0	0.5	0.5	4.5
60	Spekker O.	2022	Reviewer 1	1	1	1	0.5	1	0	0.5	0.5	5.5	5.25	B
			Reviewer 2	1	1	1	0.5	1	0	0.5	0	5
61	Spekker O.	2022	Reviewer 1	1	1	1	0.5	1	0.5	1	1	7	6.25	A
			Reviewer 2	1	1	0.5	0	1	1	1	0	5.5
62	Suzuki K.	2010	Reviewer 1	1	1	0.5	1	1	1	1	1	7.5	7.75	A
			Reviewer 2	1	1	1	1	1	1	1	1	8
63	Suzuki K.	2014	Reviewer 1	0	0.5	1	0.5	1	1	0.5	0	4.5	4.75	B
			Reviewer 2	1	1	1	0	1	1	0	0	5
64	Tayles N.	2004	Reviewer 1	1	0.5	1	1	1	0	1	0.5	6	6.25	A
			Reviewer 2	1	1	1	1	1	0	1	0.5	6.5
65	Taylor GM	2000	Reviewer 1	1	1	0.5	1	1	1	0.5	0	6	6	B
			Reviewer 2	1	0.5	0.5	1	1	1	0.5	0.5	6
66	Taylor G.M.	2013	Reviewer 1	1	0.5	0.5	1	1	1	0.5	0.5	6	5.75	B
			Reviewer 2	0.5	0.5	1	1	1	1	0.5	0	5.5
67	Taylor G.M.	2018	Reviewer 1	1	0.5	0.5	1	1	1	1	0	6	5.75	B
			Reviewer 2	0.5	0.5	1	1	1	1	0.5	0	5.5
68	Van Dissel J.T.	2019	Reviewer 1	1	1	1	1	1	1	0	0.5	6.5	6.25	A
			Reviewer 2	1	1	1	0	0.5	1	0.5	1	6
69	Walker D.	2009	Reviewer 1	1	1	0	0.5	1	0	1	0	4.5	5.25	B
			Reviewer 2	1	1	1	1	1	0	1	0	6
70	Wells C.	1967	Reviewer 1	1	1	1	0.5	1	0	0	0.5	5	5	B
			Reviewer 2	0.5	1	1	1	0.5	0	1	0	5

## Sheet: Data Extraction
		Number of Skeletons			Year							Age			Lesions Presented - Cranial Bones																		Dental Abscess									Lesions Presented - Post-cranial Bones
																																										Long Bone Diaphysis - New bone formation						Hands and Feet
																																		Maxillary				Mandibulary										Diaphysis Destructive Remodelling
	Article identifier	Total	Probable RMS	Possible RMS	Earliest	Average	Latest	Number	Carbon Dating	Gender	Height (cm)	Earliest	Average	Latest	Frontal	Orbital	Zygomatic	Maxilla	Mandibula	Vomer	Inferior nasal conchae	Middle nasal conchae	Perpendicular plate of ethmoid	Nasal bone	Lacrimal bone	Anterior nasal spine	Alveolar process of maxilla	Palatine process of maxilla nasal surface	Palatine process of maxilla oral surface	Conchae	Nasal Aperture	Posterior alveolar margins of maxilla	Presence of Dental Abscess	Incisors	Canines	Premolars	Molars	Incisors	Canines	Premolars	Molars	Tibia	Fibula	Femur	Humerus	Radius	Ulna	Tarsals	Metatarsal
	1	7	1	1	1301	1450.5	1600	No. 1	2	2	no	15	17.5	20	4	4	4	4	4	4	4	4	5	5	5	4	8	0	0	0	0	0	3	5	5	5	7	5	5	5	7	1	1	0	0	0	0	2	2
					1301	1450.5	1600	No. 3	2	2	no	Adult	Adult	Adult	0	0	0	0	0	0	0	0	0	0	0	0	0	2	0	0	0	0	2	0	0	0	0	0	0	0	0	1	1	0	0	0	0	0	0
					1301	1450.5	1600	No. 4	2	2	no	Adult	Adult	Adult	0	2	0	2	0	0	0	0	0	0	0	3	2	2	2	0	3	0	2	0	0	0	0	0	0	0	0	1	1	0	0	0	0	0	2
					1301	1450.5	1600	No. 6	2	2	no	20	22.5	25	4	4	4	2	4	4	4	4	5	5	5	1	2	3	0	0	1	0	2	0	0	0	0	5	5	5	7	4	4	4	4	4	4	4	4
					1301	1450.5	1600	No. 8	2	2	no	Adult	Adult	Adult	4	4	4	4	4	4	4	4	5	5	5	4	8	0	0	0	0	0	3	5	5	5	7	5	5	5	7	1	1	0	0	0	0	0	2
	2		1	0	1191	1345.5	1500	Burial 11	2	1	no	20	27	34	1	1	4	2	1	4	4	4	5	5	0	3	5	2	2	4	4	0	2	0	0	0	0	0	0	0	0	1	1	0	0	0	0	2	2
	3	180	1	0	1040	1125	1210	Grave No. 16	1	1	152 - 160	20	22.5	25	0	2	0	2	0	0	2	0	0	0	0	3	5	4	4	2	3	0	2	0	0	0	0	0	0	0	0	1	1	0	0	0	0	4	4
	4	89	1	1	965	1013	1061	83s	2	1	no	25	35	45	0	0	0	2	0	0	0	0	0	2	0	2	3	0	2	0	2	2	2	0	0	0	0	0	0	0	0	4	4	4	4	4	4	4	4
					965	1013	1061	200s	2	1	no	15	16	17	0	2	0	2	0	0	0	0	0	2	0	2	0	2	2	0	2	0	2	0	0	0	0	0	0	0	0	4	4	4	4	4	4	4	4
	5	167	0	2	650	675	700	T. 144	2	2	no	20	22.5	25	2	2	1	2	2	4	4	4	5	0	0	4	8	1	3	4	4	2	2	0	0	0	0	0	0	0	0	1	1	0	0	0	0	2	2
					650	675	700	T. 18	1	2	no	Young Adult	Young Adult	young adult	0	0	0	2	0	0	0	0	0	0	0	0	0	3	0	0	3	0	2	0	0	0	0	0	0	0	0	0	0	0	0	0	0	0	0
					601	650.5	700	T. 31	2	1	no	Mature	Mature	mature	0	0	0	2	0	0	0	0	0	0	0	0	3	0	0	0	0	0	2	0	0	0	0	0	0	0	0	0	0	0	0	0	0	0	2
	6	15	1	0	80	160	240	Kurgan 5b	1	1	no	Adult	Adult	Adult	0	0	0	2	2	2	2	0	2	2	0	3	4	4	4	2	3	2	2	0	0	0	0	0	0	0	0	1	1	0	0	0	0	4	4
	7	363	0	0	950	1050	1150	5046	2	2	no	17	21	25	0	0	0	0	2	0	0	0	0	0	0	0	0	3	3	0	0	0	2	0	0	0	0	0	0	0	0	1	1	1	0	0	0	0	0
					950	1050	1150	5256	2	2	no	25	30	35	0	0	0	0	0	0	0	0	0	0	0	0	0	0	0	0	0	0	2	0	0	0	0	0	0	0	0	1	1	1	0	0	0	0	0
	8	77	1	0	656	714	772	83	1	2	no	13	14	15	2	2	0	2	0	0	0	0	0	2	0	3	0	4	4	0	3	0	2	0	0	0	0	0	0	0	0	0	1	0	0	0	0	0	1
	9	272	2	0	939	984.5	1030	SkCXLVIII	1	2	no	13	15.5	18	0	0	0	2	0	0	0	0	0	2	0	3	5	4	4	0	3	0	2	0	0	0	0	0	0	0	0	1	1	0	0	0	0	2	2
					1152	1206	1260	SkCXCV	1	2	no	35	42.5	50	0	2	0	0	0	0	0	0	0	0	0	0	0	0	0	0	0	0	2	0	0	0	0	0	0	0	0	1	1	0	0	0	0	0	2
					1038	1128.5	1219	SkCCXXX	1	2	no	35	42.5	50	2	0	0	2	0	0	0	0	0	0	0	3	3	4	4	0	3	0	2	0	0	0	0	0	0	0	0	0	0	0	0	0	0	0	2
	10	1245	1	0	1141	1188	1235	No. 53	2	1	no	64	67	70	0	0	0	2	0	0	0	0	0	2	0	3	5	3	2	0	3	0	2	0	0	0	0	0	0	0	0	4	4	4	4	4	4	4	4
	11		1	0	1229	1259.5	1290	SK.604	1	2	169	26	30.5	35	0	0	0	2	0	0	0	0	0	2	0	3	3	0	2	0	2	0	2	0	0	0	0	0	0	0	0	0	0	0	0	0	0	0	0
	12	367	2	21	1401	1600.5	1800	W2.5	2	2	no	Adult	Adult	Adult	1	2	1	3	4	4	2	2	3	2	1	1	1	3	6	3	3	1	2	0	0	0	0	5	5	5	7	4	4	4	4	4	4	4	4
					1401	1600.5	1800	W2.9	2	3	no	Adult	Adult	Adult	1	3	3	2	4	5	1	3	3	6	1	2	4	6	6	4	2	1	2	0	0	0	0	5	5	5	7	4	4	4	4	4	4	4	4
					1401	1600.5	1800	W4.4	2	1	no	Adult	Adult	Adult	1	3	3	2	4	1	3	2	3	1	6	2	5	4	6	4	4	2	2	0	0	0	0	5	5	5	7	4	4	4	4	4	4	4	4
					1401	1600.5	1800	W4.5	2	2	no	Adult	Adult	Adult	1	3	3	2	4	4	3	3	2	5	2	3	5	3	4	3	3	2	1	0	0	0	0	5	5	5	7	4	4	4	4	4	4	4	4
					1401	1600.5	1800	W4.7	2	2	no	Adult	Adult	Adult	1	3	3	2	4	4	3	3	5	5	6	3	5	6	6	4	3	1	1	1	0	1	0	5	5	5	7	4	4	4	4	4	4	4	4
					1401	1600.5	1800	W4.12	2	3	no	Adult	Adult	Adult	1	1	1	2	4	4	1	1	1	2	6	3	5	4	6	1	3	2	2	0	0	0	0	5	5	5	7	4	4	4	4	4	4	4	4
					1401	1600.5	1800	W4.14	2	3	no	Adult	Adult	Adult	1	1	1	2	4	4	3	2	3	1	6	2	4	6	6	1	2	1	2	0	0	0	0	5	5	5	7	4	4	4	4	4	4	4	4
					1401	1600.5	1800	W4.15	2	3	no	Adult	Adult	Adult	1	1	1	3	4	2	2	2	3	5	6	2	4	1	6	3	2	2	2	0	0	0	0	5	5	5	7	4	4	4	4	4	4	4	4
					1401	1600.5	1800	W6.4.	2	2	no	Adult	Adult	Adult	2	4	1	2	4	4	3	3	5	3	6	3	5	2	2	2	1	2	2	0	0	0	0	5	5	5	7	4	4	4	4	4	4	4	4
					1401	1600.5	1800	W7	2	2	no	Adult	Adult	Adult	1	1	1	2	4	2	1	1	3	1	6	2	5	4	6	1	1	1	2	0	0	0	0	5	5	5	7	4	4	4	4	4	4	4	4
					1401	1600.5	1800	W9.1	2	2	no	Adult	Adult	Adult	1	3	3	2	4	4	2	2	3	2	2	3	4	6	6	2	4	1	2	0	0	0	0	5	5	5	7	4	4	4	4	4	4	4	4
					1401	1600.5	1800	W11.2	2	2	no	Adult	Adult	Adult	1	3	3	2	4	2	3	3	3	2	1	2	4	2	2	2	5	2	2	0	0	0	0	5	5	5	7	4	4	4	4	4	4	4	4
					1401	1600.5	1800	W29.4	2	1	no	Adult	Adult	Adult	3	1	3	2	4	2	2	2	3	3	1	2	5	1	1	2	3	2	2	0	0	0	0	5	5	5	7	4	4	4	4	4	4	4	4
					1401	1600.5	1800	W35.1	2	1	no	Adult	Adult	Adult	1	1	1	2	4	4	2	2	2	3	1	3	5	6	6	3	3	2	2	0	0	0	0	5	5	5	7	4	4	4	4	4	4	4	4
					1401	1600.5	1800	W39.3	2	1	no	Adult	Adult	Adult	1	1	3	2	4	4	3	3	3	2	6	2	3	6	6	3	1	2	2	0	0	0	0	5	5	5	7	4	4	4	4	4	4	4	4
					1401	1600.5	1800	W47.1	2	1	no	Adult	Adult	Adult	1	1	1	3	4	1	3	3	3	1	1	3	7	6	6	2	1	4	2	0	0	0	0	5	5	5	7	4	4	4	4	4	4	4	4
					1401	1600.5	1800	W69.1	2	2	no	Adult	Adult	Adult	2	1	1	2	4	1	3	3	5	1	6	1	4	1	6	1	3	1	2	0	0	0	0	5	5	5	7	4	4	4	4	4	4	4	4
					1401	1600.5	1800	W82.2	2	2	no	Adult	Adult	Adult	1	3	3	2	4	4	2	2	2	3	6	3	5	6	6	3	2	2	2	0	0	0	0	5	5	5	7	4	4	4	4	4	4	4	4
					1401	1600.5	1800	W85	2	2	no	Adult	Adult	Adult	1	3	3	2	4	2	1	1	1	2	6	2	3	6	6	4	2	1	2	0	0	0	0	5	5	5	7	4	4	4	4	4	4	4	4
					1401	1600.5	1800	W100.1	2	2	no	Adult	Adult	Adult	1	1	1	2	4	2	1	1	3	2	6	2	4	1	6	2	3	2	2	0	0	0	0	5	5	5	7	4	4	4	4	4	4	4	4
					1401	1600.5	1800	W101	2	1	no	Adult	Adult	Adult	1	1	1	3	4	3	1	1	1	3	6	2	4	6	6	3	2	2	2	0	0	0	0	5	5	5	7	4	4	4	4	4	4	4	4
					1401	1600.5	1800	W113	2	3	no	Adult	Adult	Adult	1	1	1	2	1	1	1	1	3	1	5	2	5	6	6	4	3	2	2	0	0	0	0	0	0	0	0	4	4	4	4	4	4	4	4
					1401	1600.5	1800	W117.2	2	2	no	Adult	Adult	Adult	3	1	3	2	4	2	3	3	5	5	6	2	4	6	6	3	2	1	2	0	0	0	0	5	5	5	7	4	4	4	4	4	4	4	4
	13	53	1	3	-200	-150.5	-101	15/77	2	2	no	30	30	30	0	0	0	2	0	2	0	0	0	0	0	2	5	4	4	0	0	0	2	0	0	0	0	0	0	0	0	4	4	4	4	4	4	4	4
					-200	-150.5	-101	35/77	2	2	no	55	57.5	60	0	0	0	2	0	2	2	0	0	0	0	0	5	0	0	0	0	0	2	0	0	0	0	0	0	0	0	4	4	4	4	4	4	4	4
					-200	-150.5	-101	36/77	2	2	no	70	72.5	75	0	0	0	2	0	0	0	0	0	2	0	2	3	4	4	2	3	0	2	0	0	0	0	0	0	0	0	4	4	4	4	4	4	4	4
					-200	-150.5	-101	37/77	2	2	no	75	77.5	80	0	0	0	2	0	0	0	0	0	0	0	2	2	4	4	2	0	0	2	0	0	0	0	0	0	0	0	4	4	4	4	4	4	4	4
	14	11	2	0	1401	1550.5	1700	No. 5	2	1	144.85	25	27.5	30	1	1	1	2	2	1	1	1	1	2	1	3	5	4	4	1	3	0	2	0	0	0	0	0	0	0	0	1	1	0	1	1	1	4	4
					1401	1550.5	1700	No. 34	2	2	160.3	30	35	40	1	1	1	2	1	1	1	1	1	3	3	3	3	1	1	1	2	1	2	0	0	0	0	0	0	0	0	1	1	1	0	0	0	2	2
	15	10	1	0	980	1140	1300	SK 13009	1	3	no	15.5	16	16.5	0	0	0	2	0	0	0	0	0	2	0	3	2	0	0	0	2	0	2	0	0	0	0	0	0	0	0	0	0	0	0	0	0	0	0
	16	12	1	0	1100	1150	1200	S28	1	2	no	12.5	13	13.5	1	0	0	1	0	0	0	0	0	2	0	3	4	0	0	0	3	0	2	0	0	0	0	0	0	0	0	0	0	0	0	0	0	0	0
	17	1	1	0	1242	1242	1242	King Henry VII	2	2	172	31	31	31	0	0	0	2	0	0	0	0	0	0	0	3	3	3	0	0	2	0	2	0	0	0	0	0	0	0	0	0	0	0	0	0	0	0	2
	18	1	1	0	-	1507	-	SK 92	1	1	no	40	50	60	1	1	1	2	2	2	2	2	0	2	0	3	4	0	0	2	3	0	2	0	0	0	0	0	0	0	0	0	0	0	0	0	0	0	0
	19	199	0	1	-	-	-	No. 22.504	2	1	no	25	25	25	0	0	0	2	0	0	0	0	0	0	0	0	3	0	0	0	2	0	2	0	0	0	0	0	0	0	0	0	0	0	0	0	0	1	2
	20	5	1	1	1866	1894.5	1923	2	2	1	no	20	22.5	25	0	0	0	2	0	0	0	0	0	0	0	4	8	0	0	0	5	0	2	0	0	0	0	0	0	0	0	1	1	0	0	0	0	1	2
					1866	1894.5	1923	4	2	3	no	40	45	50	3	3	3	3	3	3	3	3	3	3	3	0	0	0	0	0	0	0	2	0	0	0	0	0	0	0	0	1	1	0	0	0	0	2	2
					1866	1894.5	1923	5	2	3	no	40	45	50	0	0	0	2	2	0	2	0	0	0	0	2	3	1	2	2	3	0	2	0	0	0	0	0	0	0	0	1	1	0	0	1	0	2	2
	21		0	3	1400	1600	1800	R1788	2	1	no	Adult	Adult	Adult	0	0	0	2	4	0	0	0	0	2	0	4	5	5	5	0	3	0	2	0	0	0	0	5	5	5	7	4	4	4	4	4	4	4	4
					1400	1600	1800	R2208	2	1	no	Adult	Adult	Adult	0	0	0	2	4	0	0	0	0	2	0	2	8	5	5	0	3	0	2	0	0	0	0	5	5	5	7	4	4	4	4	4	4	4	4
					901	950.5	1000	S237	2	1	no	Adult	Adult	Adult	4	4	4	2	4	4	4	4	5	2	0	0	0	2	2	4	0	0	2	0	0	0	0	5	5	5	7	2	2	2	2	2	2	2	0
					901	950.5	1000	S202	2	1	no	50	55	60	0	0	0	2	4	0	0	0	0	2	0	4	3	0	0	0	3	0	2	0	0	0	0	5	5	5	7	0	0	0	0	0	0	0	2
	22	117	0	1	1001	1200.5	1400	No. 116	2	2	160.09	46	46	46	0	0	0	2	0	0	0	0	0	2	0	3	2	2	2	0	5	0	2	0	0	0	0	0	0	0	0	1	1	0	0	0	0	0	2
	23	1000	1	0	1250	1475	1700	K12	2	1	no	20	25	30	0	0	0	2	0	2	0	0	2	2	0	3	5	5	5	2	2	0	2	0	0	0	0	0	0	0	0	4	4	4	4	4	4	4	4
	24	72	0	1	1050	1075	1100	H28	2	1	154.8	18	21.5	25	0	2	0	2	2	0	0	0	0	2	2	0	3	3	3	0	3	0	2	0	0	0	0	0	0	0	0	1	1	1	0	0	0	1	2
	25	1	0	0	415	480	545	CG96	1	2	no	25	30	35	0	4	4	4	0	4	4	4	5	0	0	4	8	0	0	4	0	0	2	5	5	5	7	0	0	0	0	1	1	0	0	0	1	2	2
	29	1	0	1	-	-	-	Tomb Nº 2	2	2	159.1	14	15.5	17	0	0	0	2	0	0	0	0	0	0	0	2	4	4	4	0	1	0	2	0	0	0	0	0	0	0	0	1	1	0	0	0	0	0	0
	30	9	1	0	501	750.5	1000	No. 4	2	2	170	50	52.5	55	2	0	0	2	2	0	0	0	0	0	0	2	5	3	3	0	3	0	2	0	0	0	0	0	0	0	0	1	0	1	1	1	1	0	2
	31	28	1	0	400	500	600	Nº 4	1	2	no	50	52	54	2	0	0	2	2	0	0	0	0	2	0	3	3	4	4	0	0	2	1	2	0	1	1	2	0	0	0	1	1	1	0	0	1	0	1
	32	227	1	1	1100	1200	1300	No. 3159	1	2	no	20	21.5	23	4	4	4	4	4	4	4	4	5	5	5	4	8	0	0	0	0	3	3	5	5	5	7	5	5	5	7	1	1	0	0	0	0	2	2
					1032	1093.5	1155	No. 3077	1	1	no	20	25	30	4	4	4	4	4	4	4	4	5	5	5	4	8	0	0	0	0	0	3	5	5	5	7	5	5	5	7	1	1	0	0	0	0	2	2
					1100	1200	1300	No. 3093	1	2	no	20	22.5	25	0	0	0	1	0	0	0	0	0	0	0	1	1	1	1	0	1	0	2	0	0	0	0	0	0	0	0	1	1	1	0	0	0	2	2
					1100	1200	1300	No. 3092	1	3	no	11	11.5	12	0	0	0	2	0	0	0	0	0	0	0	2	4	4	4	0	3	0	2	0	0	0	0	0	0	0	0	0	1	0	0	0	0	0	0
					1100	1200	1300	No. 3401	1	2	no	35	42.5	50	0	0	0	2	0	0	0	0	0	0	0	4	8	4	4	0	5	0	2	0	0	0	0	0	0	0	0	0	1	0	0	0	0	0	2
	33	48	1	2	-3780	-3715	-3650	257 S20	1	2	no	18	20	22	2	2	0	2	4	2	0	0	0	2	0	3	2	0	2	0	3	0	2	0	0	0	0	5	5	5	7	1	1	0	0	0	0	0	0
					-3780	-3715	-3650	263 S29	1	1	no	35	37.5	40	0	0	0	2	2	0	0	0	0	0	0	0	0	0	0	0	3	0	1	1	0	0	0	0	0	0	0	1	1	1	0	0	0	0	2
					-3780	-3715	-3650	263 S39	1	1	no	35	37.5	40	0	0	0	2	2	0	0	0	0	0	0	0	3	0	0	0	5	0	1	3	0	0	0	0	0	0	0	0	0	0	0	0	0	0	0
	34	258	0	1	1050	1085	1120	AO 9611	2	1	no	Adult	Adult	Adult	4	4	4	4	4	4	4	4	5	5	5	4	8	0	0	0	0	0	3	5	5	5	7	5	5	5	7	2	2	2	2	2	2	2	2
					1050	1085	1120	AO 9731	2	2	no	14	16	18	0	0	0	2	0	0	0	0	0	0	0	0	4	4	4	1	0	2	2	0	0	0	0	0	0	0	0	2	2	2	2	2	2	2	4
	35	384	18	51	1300	1500	1700	S4	2	2	177.6	Adult	Adult	Adult	0	0	0	2	0	0	0	0	0	0	0	0	0	0	0	0	0	0	2	0	0	0	0	0	0	0	0	1	1	0	0	0	0	0	0
					1300	1500	1700	S8	2	2	no	Young Adult	Young Adult	Young Adult	4	4	4	4	4	5	4	4	4	5	5	4	8	0	0	0	0	0	3	5	5	5	7	5	5	5	7	1	1	0	0	0	0	2	2
					1300	1500	1700	S9	2	2	168.3	17	21	25	0	0	0	2	0	0	0	0	0	0	0	3	3	4	4	0	3	0	2	0	0	0	0	0	0	0	0	1	0	0	0	0	0	0	2
					1300	1500	1700	S10	2	2	176.5	40	40	40	0	0	0	2	0	0	0	0	0	0	0	0	3	6	6	0	0	0	1	0	0	1	0	0	0	0	0	1	1	0	0	0	0	0	0
					1300	1500	1700	S12	2	2	165.8	Adult	Adult	Adult	0	0	0	2	0	0	0	0	2	0	0	0	3	2	0	0	0	0	2	0	0	0	0	0	0	0	0	2	2	2	2	2	2	0	0
					1300	1500	1700	S17	2	3	159.8 - 154.9	Adult	Adult	Adult	4	4	4	4	4	5	4	4	4	5	5	4	8	0	0	0	0	0	3	5	5	5	7	5	5	5	7	1	1	0	0	0	0	2	2
					1300	1500	1700	S19	2	2	169	Adult	Adult	Adult	2	0	0	2	0	2	2	0	0	0	0	3	4	2	2	3	3	0	1	0	0	0	1	0	0	0	0	1	1	0	0	0	0	0	2
					1300	1500	1700	S21	2	2	176.5	20	22.5	25	0	2	0	2	2	2	2	0	2	0	0	3	3	2	2	0	1	0	1	0	0	0	1	0	0	1	0	1	1	1	0	0	0	2	2
					1300	1500	1700	S22	2	2	166.1	Adult	Adult	Adult	0	0	0	2	0	2	0	0	2	0	0	2	3	2	2	0	0	0	1	0	0	0	1	0	0	0	0	2	2	2	2	2	2	2	2
					1300	1500	1700	S24	2	2	173	Adult	Adult	Adult	4	4	4	4	4	5	4	4	4	5	5	4	8	0	0	0	0	0	3	5	5	5	7	5	5	5	7	1	1	0	0	0	0	2	2
					1300	1500	1700	S26	2	2	170.9	Adult	Adult	Adult	4	4	4	2	0	5	4	4	4	5	5	0	4	0	0	0	3	0	2	0	0	0	0	0	0	0	0	4	4	4	4	4	4	4	4
					1300	1500	1700	S31	2	2	no	18	19.5	21	0	2	0	2	0	2	2	0	2	0	0	2	3	2	2	0	0	0	2	0	0	0	0	0	0	0	0	0	1	0	0	0	0	0	0
					1300	1500	1700	S32b	2	2	no	Adult	Adult	Adult	0	0	0	2	0	0	0	0	0	0	0	0	3	0	0	0	0	0	2	0	0	0	0	0	0	0	0	2	2	2	2	2	2	0	2
					1300	1500	1700	S33	2	2	170.6	Adult	Adult	Adult	2	0	0	2	0	2	0	0	2	0	0	2	3	4	4	0	0	0	2	0	0	0	0	0	0	0	0	4	4	4	4	4	4	4	4
					1300	1500	1700	S34	2	2	173.9	Adult	Adult	Adult	0	0	0	2	0	0	2	0	0	0	0	0	3	2	2	0	2	0	2	0	0	0	0	0	0	0	0	0	0	0	0	0	0	0	0
					1300	1500	1700	S35	2	2	170.9	Adult	Adult	Adult	0	0	0	2	0	0	0	0	0	0	0	0	3	0	0	0	0	0	1	0	1	0	1	0	0	0	0	1	1	0	0	0	0	2	2
					1300	1500	1700	S40	2	1	162.7	Adult	Adult	Adult	0	2	0	2	0	0	0	0	0	0	0	2	3	2	2	0	3	0	2	0	0	0	0	0	0	0	0	1	1	0	0	0	0	0	2
					1300	1500	1700	S44	2	2	168.6	Adult	Adult	Adult	0	0	0	2	0	0	0	0	0	0	0	0	3	0	0	0	0	0	1	0	0	0	1	0	0	0	0	1	1	0	0	0	0	2	0
					1300	1500	1700	S47	2	2	no	17	21	25	0	2	0	2	0	0	0	0	0	0	0	0	0	2	2	0	0	0	2	0	0	0	0	0	0	0	0	1	0	0	0	0	0	0	0
					1300	1500	1700	S48	2	2	178.3	Adult	Adult	Adult	0	0	0	2	0	0	0	0	0	0	0	3	0	2	2	0	1	0	2	0	0	0	0	0	0	0	0	1	1	0	0	0	0	2	2
					1300	1500	1700	S50	2	2	169.2	Adult	Adult	Adult	0	0	0	2	2	2	0	0	2	0	0	3	5	2	2	0	4	0	1	0	0	0	0	0	0	0	1	1	1	0	0	1	1	2	2
					1300	1500	1700	S51	2	2	no	Adult	Adult	Adult	4	4	4	4	4	5	4	4	4	5	5	4	8	0	0	0	0	0	3	5	5	5	7	5	5	5	7	1	1	1	0	0	0	0	0
					1300	1500	1700	S54	2	1	162.3	Adult	Adult	Adult	0	0	0	2	2	0	0	0	0	0	0	0	3	0	0	0	0	0	1	0	0	0	0	1	0	0	1	1	1	0	0	0	0	2	0
					1300	1500	1700	S58	2	2	157.41	Adult	Adult	Adult	0	0	0	2	0	2	2	0	2	0	0	0	3	2	2	0	2	0	1	0	0	0	0	1	0	0	1	1	1	1	0	0	0	2	2
					1300	1500	1700	S61	2	2	162.4	Adult	Adult	Adult	0	0	0	2	0	0	0	0	0	0	0	0	5	0	0	0	3	0	1	0	1	1	0	0	0	0	0	1	1	0	0	0	0	0	2
					1300	1500	1700	S62	2	3	165.6 - 169.1	Adult	Adult	Adult	4	4	4	4	4	5	4	4	4	5	5	4	8	0	0	0	0	0	3	5	5	5	7	5	5	5	7	1	1	0	0	0	0	1	2
					1300	1500	1700	S64	2	2	no	17	21	25	0	0	0	2	0	0	0	0	0	0	0	0	4	2	2	0	0	0	2	0	0	0	0	0	0	0	0	1	1	0	0	0	0	2	0
					1300	1500	1700	S70	2	3	175.5 - 177.7	Adult	Adult	Adult	4	4	4	4	4	5	4	4	4	5	5	4	8	0	0	0	0	0	3	5	5	5	7	5	5	5	7	1	1	1	0	0	0	0	0
					1300	1500	1700	S74	2	2	171.8	35	35	35	0	0	0	2	0	0	0	0	0	0	0	2	4	2	2	0	0	0	1	0	0	0	1	0	0	0	0	0	0	0	0	0	0	0	0
					1300	1500	1700	S77	2	1	167.6 - 170.3	Adult	Adult	Adult	2	0	0	2	2	0	0	0	0	0	0	3	5	2	3	0	0	0	1	0	0	2	0	0	0	1	0	1	1	0	0	0	0	0	2
					1300	1500	1700	S78	2	2	174.4	25	30	35	0	0	0	2	0	0	0	0	0	0	0	2	4	2	2	0	0	0	2	0	0	0	0	0	0	0	0	1	1	0	0	0	0	0	0
					1300	1500	1700	S83	2	2	174.8	Adult	Adult	Adult	0	2	0	2	2	2	0	0	2	0	0	2	3	2	2	2	0	0	1	0	0	1	1	0	0	0	1	1	1	1	0	0	0	2	0
					1300	1500	1700	S85	2	1	152.05	35	35	35	0	0	0	2	0	0	0	0	0	0	0	0	4	2	2	0	0	0	1	0	0	1	2	0	0	0	0	0	0	0	0	0	0	0	0
					1300	1500	1700	S88	2	2	180	Adult	Adult	Adult	0	0	0	2	0	2	2	0	2	0	0	3	4	2	2	0	3	0	1	0	0	0	2	0	0	0	0	1	1	0	0	1	1	2	2
					1300	1500	1700	S115	2	2	158.5	45	45	45	0	0	0	2	0	0	0	0	0	0	0	0	3	2	0	0	0	0	1	0	1	0	0	0	0	0	0	1	1	0	0	0	0	2	2
					1300	1500	1700	S117	2	2	178.9	Adult	Adult	Adult	0	0	0	2	2	0	0	0	0	0	0	3	5	0	0	0	3	0	1	0	0	0	1	0	0	1	0	1	1	0	1	0	0	2	0
					1300	1500	1700	S128	2	2	169.8	25	32.5	40	0	0	0	0	2	0	0	0	0	0	0	0	4	4	4	0	0	0	1	0	0	0	0	0	0	0	1	1	1	0	0	0	0	2	2
					1300	1500	1700	S144	2	1	154.9	Adult	Adult	Adult	0	0	0	2	0	0	0	0	0	0	0	0	0	0	2	0	4	0	2	0	0	0	0	0	0	0	0	0	0	0	0	0	0	0	2
					1300	1500	1700	S148	2	2	172.4	25	30	35	0	0	0	2	2	0	0	0	0	0	0	2	3	3	0	0	0	0	1	0	0	1	2	0	0	0	2	1	1	0	0	0	0	0	2
					1300	1500	1700	S151	2	1	165.9	Adult	Adult	Adult	2	2	0	2	0	2	2	0	2	0	0	0	3	2	0	0	0	0	1	0	0	1	1	0	0	0	0	1	1	0	0	0	0	2	0
					1300	1500	1700	S158	2	2	165.9	20	22.5	25	0	2	0	2	0	0	3	0	0	0	0	0	0	2	2	0	3	0	2	0	0	0	0	0	0	0	0	1	1	0	0	0	0	2	2
					1300	1500	1700	S165	2	2	175.9	Adult	Adult	Adult	0	0	0	2	0	0	2	0	0	0	0	0	3	2	2	0	0	0	1	0	0	0	2	0	0	0	0	0	0	0	0	0	0	0	0
					1300	1500	1700	S167	2	2	170.4	Adult	Adult	Adult	0	0	0	2	0	0	0	0	0	0	0	2	3	0	0	0	3	0	2	0	0	0	0	0	0	0	0	1	1	0	0	0	0	0	0
					1300	1500	1700	S187	2	2	168.7	17	21	25	0	2	0	2	0	2	2	0	2	0	0	2	3	2	2	2	3	0	1	0	0	0	1	0	0	0	0	1	1	0	0	0	1	2	2
					1300	1500	1700	S195	2	2	174.2	Adult	Adult	Adult	0	0	0	2	2	0	0	0	0	0	2	2	3	2	2	0	3	0	1	0	0	0	0	0	0	0	1	4	4	4	4	4	4	4	4
					1300	1500	1700	S196	2	2	164.4	Adult	Adult	Adult	0	0	0	2	2	2	0	0	2	0	0	0	3	0	0	0	0	0	1	0	0	0	0	0	0	2	2	0	0	0	0	0	0	0	0
					1300	1500	1700	S199	2	2	174.4	Adult	Adult	Adult	0	0	0	2	0	2	0	0	2	0	0	2	3	0	0	2	0	0	2	0	0	0	0	0	0	0	0	0	0	0	0	0	0	0	0
					1300	1500	1700	S202	2	1	156.9	30	35	40	2	0	0	2	2	0	0	0	0	0	0	2	3	2	2	0	0	0	1	1	0	1	1	1	0	0	1	1	1	0	0	0	0	0	0
					1300	1500	1700	S227	2	2	no	Adult	Adult	Adult	0	0	0	3	0	0	0	0	0	0	0	0	0	2	2	0	0	0	2	0	0	0	0	0	0	0	0	0	0	0	0	0	0	2	2
					1300	1500	1700	S235	2	2	167.5	Adult	Adult	Adult	4	4	4	4	4	5	4	4	4	5	5	4	8	0	0	0	0	0	3	5	5	5	7	5	5	5	7	0	0	0	0	0	0	2	2
					1300	1500	1700	S251	2	1	153.6 - 155.5	Adult	Adult	Adult	0	0	0	2	0	0	0	0	0	0	0	2	3	0	2	0	0	0	2	0	0	0	0	0	0	0	0	0	0	0	0	0	0	0	0
					1300	1500	1700	S273	2	2	164.2	Adult	Adult	Adult	0	0	0	0	0	0	0	0	0	0	0	0	0	0	0	0	0	0	2	0	0	0	0	0	0	0	0	1	1	0	0	0	0	2	2
					1300	1500	1700	S274	2	1	156.9	Adult	Adult	Adult	0	2	0	2	0	0	2	0	0	0	0	0	3	0	0	0	0	0	1	0	0	1	1	0	0	0	0	0	0	0	0	0	0	0	0
					1300	1500	1700	S275	2	2	172.28	Adult	Adult	Adult	0	2	0	2	0	2	0	0	2	0	0	0	3	0	2	0	0	0	1	0	0	0	2	0	0	0	0	0	1	0	0	0	0	0	0
					1300	1500	1700	S291	2	2	166.4	17	18.5	20	0	2	0	2	0	0	0	0	0	0	0	2	4	2	2	0	3	0	2	0	0	0	0	0	0	0	0	1	1	0	0	0	0	2	2
					1300	1500	1700	S299	2	1	159.5	Adult	Adult	Adult	0	0	0	2	0	2	2	0	2	0	0	0	4	0	0	0	3	0	1	0	0	2	1	0	0	0	0	0	0	0	0	0	0	0	0
					1300	1500	1700	S301	2	1	158.42	Adult	Adult	Adult	0	0	0	0	0	0	0	0	0	0	0	0	0	0	0	0	0	0	2	0	0	0	0	0	0	0	0	0	0	0	0	0	0	0	0
					1300	1500	1700	S325	2	2	172.8	Adult	Adult	Adult	4	4	4	4	4	5	4	4	4	5	5	4	8	0	0	0	0	0	3	5	5	5	7	5	5	5	7	1	1	1	0	0	0	2	2
					1300	1500	1700	S330	2	2	167.4	Adult	Adult	Adult	0	0	0	2	2	0	0	0	0	0	0	0	3	0	2	0	2	0	1	0	1	2	1	1	0	0	0	0	0	0	0	0	1	0	0
					1300	1500	1700	S332	2	2	170.9	Adult	Adult	Adult	0	0	0	0	2	0	0	0	0	0	0	0	3	0	0	0	0	0	1	0	0	0	0	0	0	0	1	1	1	0	0	0	0	4	4
					1300	1500	1700	S336	2	2	175.2	Adult	Adult	Adult	0	0	0	2	0	0	2	0	0	0	0	0	3	4	4	0	0	0	2	0	0	0	0	0	0	0	0	0	0	0	0	0	0	4	4
					1300	1500	1700	S338	2	2	159.1	18	19	20	0	0	0	2	2	0	2	0	0	0	0	3	3	2	2	0	3	0	1	0	0	0	0	0	0	0	1	0	0	0	0	0	0	0	0
					1300	1500	1700	S339	2	1	161.6	Adult	Adult	Adult	0	0	0	0	0	0	0	0	0	0	0	0	0	0	0	0	0	0	2	0	0	0	0	0	0	0	0	1	0	0	0	0	0	2	2
					1300	1500	1700	S340	2	2	166.9	Adult	Adult	Adult	0	0	0	2	0	0	2	0	0	0	0	0	0	2	0	0	0	0	2	0	0	0	0	0	0	0	0	1	1	0	0	0	0	0	0
					1300	1500	1700	S341	2	2	169.1	Adult	Adult	Adult	0	2	0	2	0	0	2	0	0	0	0	0	3	2	2	0	3	0	2	0	0	0	0	0	0	0	0	1	1	0	0	1	0	2	2
					1300	1500	1700	S342	2	2	159.6	Adult	Adult	Adult	0	0	0	2	0	0	0	0	0	0	0	0	3	0	0	0	0	0	1	1	0	0	3	0	0	0	0	2	2	2	2	2	2	0	2
					1300	1500	1700	S345	2	2	177.2	Adult	Adult	Adult	0	0	0	2	0	0	2	0	0	0	0	3	3	4	4	0	3	0	2	0	0	0	0	0	0	0	0	1	1	0	0	0	0	0	0
					1300	1500	1700	S346	2	2	167.4	25	30	35	0	0	0	2	0	0	0	0	0	0	0	0	0	2	2	0	3	0	2	0	0	0	0	0	0	0	0	0	0	0	0	1	1	0	0
					1300	1500	1700	S347	2	2	174.05	Adult	Adult	Adult	0	0	0	2	0	0	2	0	0	0	0	3	3	2	2	0	3	0	2	0	0	0	0	0	0	0	0	1	1	0	1	0	1	0	0
					1300	1500	1700	S348	2	2	173.1	Adult	Adult	Adult	0	0	0	2	0	0	0	0	0	0	0	0	4	0	0	0	0	0	1	0	0	0	1	0	0	0	0	0	0	0	0	0	0	0	0
					1300	1500	1700	S350	2	2	168.3	Adult	Adult	Adult	0	2	0	2	0	2	2	0	2	0	0	3	5	2	2	0	3	0	2	0	0	0	0	0	0	0	0	1	1	0	0	1	0	2	0
					1300	1500	1700	S351	2	2	173.7	Adult	Adult	Adult	0	2	0	2	2	2	0	0	2	0	0	0	3	3	3	0	3	0	1	0	0	0	0	0	0	0	1	1	1	0	0	0	0	0	0
					1300	1500	1700	S352	2	2	168.9	Adult	Adult	Adult	0	0	0	2	2	0	0	0	0	0	0	0	4	0	0	0	0	0	1	0	0	0	1	0	0	1	0	1	1	0	0	0	0	0	0
					1300	1500	1700	S353	2	2	172.1	Adult	Adult	Adult	0	2	0	2	0	0	2	0	0	0	0	3	4	4	4	0	3	0	1	0	0	0	2	0	0	0	0	1	1	0	0	0	0	0	0
					1300	1500	1700	S359	2	2	178.9	Adult	Adult	Adult	0	0	0	2	2	0	2	0	0	0	0	0	3	0	0	0	0	0	1	0	0	0	1	0	0	0	0	1	1	1	0	0	1	0	0
					1300	1500	1700	S360	2	2	no	17	21	25	0	0	0	2	0	0	0	0	0	0	0	3	5	4	4	0	3	0	2	0	0	0	0	0	0	0	0	0	0	0	0	0	0	0	2
					1300	1500	1700	S365	2	1	161.3	Adult	Adult	Adult	0	2	0	2	0	0	2	0	0	0	0	3	3	0	0	0	3	0	2	0	0	0	0	0	0	0	0	1	0	0	0	0	0	0	2
					1300	1500	1700	S366	2	2	184.3	Adult	Adult	Adult	4	4	4	4	4	5	4	4	4	5	5	4	8	0	0	0	0	0	3	5	5	5	7	5	5	5	7	1	1	0	0	1	1	2	2
					1300	1500	1700	S367	2	2	165.2	Adult	Adult	Adult	0	0	0	2	2	0	2	0	0	0	0	2	3	2	2	0	2	0	1	1	2	3	2	0	0	2	2	2	2	2	2	2	2	0	2
					1300	1500	1700	S369	2	2	175.7	Adult	Adult	Adult	0	2	0	2	0	0	0	0	0	0	0	3	0	0	0	0	2	0	1	0	0	0	1	0	0	0	0	1	1	0	1	1	1	0	0
					1300	1500	1700	S370	2	2	168.6	Adult	Adult	Adult	0	2	0	2	0	0	0	0	0	0	0	0	3	2	0	0	0	0	2	0	0	0	0	0	0	0	0	1	1	0	1	0	0	2	0
					1300	1500	1700	S371	2	2	163.9	Adult	Adult	Adult	0	2	0	2	0	2	2	0	2	0	0	2	0	2	0	0	3	0	1	0	0	0	2	0	0	0	0	0	0	0	0	0	0	0	0
					1300	1500	1700	S372	2	2	163.8	Adult	Adult	Adult	0	0	0	2	0	2	2	0	2	0	0	2	3	2	2	0	0	0	1	0	0	0	1	0	0	0	0	0	0	0	0	0	0	2	0
					1300	1500	1700	S373	2	2	162.2	Adult	Adult	Adult	0	2	0	2	0	2	2	0	2	0	0	2	4	0	0	0	4	0	2	0	0	0	0	0	0	0	0	1	1	0	0	0	0	2	0
					1300	1500	1700	S374	2	2	155.74	Adult	Adult	Adult	0	0	0	2	0	2	2	2	2	0	0	3	0	3	0	0	3	0	2	0	0	0	0	0	0	0	0	1	1	0	0	0	0	0	0
					1300	1500	1700	S378	2	2	no	Adult	Adult	Adult	0	2	0	2	2	2	2	2	2	0	0	2	4	0	0	2	3	0	1	0	0	0	1	0	0	0	1	2	2	2	2	2	2	0	0
	36	1	0	1	601	650.5	700	TQ722605	2	2	172	25	27.5	30	0	2	0	2	0	0	0	0	0	2	0	2	0	2	2	0	2	0	2	0	0	0	0	0	0	0	0	0	0	0	0	0	0	0	0
	37	96	0	0	-350	-325	-300	T. 74	1	2	no	30	35	40	0	3	0	2	2	0	0	0	0	0	0	1	1	2	2	0	0	0	2	0	0	0	0	0	0	0	0	1	1	1	0	0	0	1	2
	38	250	4	0	1263	1400.5	1538	1914	2	2	177.5	35	40	45	0	2	0	2	0	0	0	0	0	2	0	3	3	5	2	0	3	0	1	0	0	1	1	0	0	0	0	1	1	2	2	2	2	1	0
					1263	1400.5	1538	1987	2	1	154.3	50 +	50 +	50 +	0	2	0	2	0	0	0	0	0	2	0	3	3	0	0	0	3	0	1	2	1	0	0	0	0	2	0	2	2	2	2	2	2	2	2
					1263	1400.5	1538	2593	2	2	162.3	25	25	25	0	2	0	2	0	0	0	0	0	2	0	3	3	2	2	0	3	0	1	0	0	0	2	0	0	0	0	2	2	2	2	2	2	2	2
					1263	1400.5	1538	2624	2	2	173.6	22	23.5	25	0	0	0	2	0	0	0	0	0	0	0	3	3	4	4	0	3	0	1	0	0	0	1	0	0	0	0	1	1	0	0	0	0	2	2
	39	1	1	0	1201	1400.5	1600	N. 572	2	3	no	13	16	19	0	0	0	2	0	2	2	2	2	0	0	3	4	3	0	2	3	0	2	0	0	0	0	0	0	0	0	2	2	2	2	2	2	1	1
	40	1	0	0	1601	1650.5	1700	SP20076	2	3	no	Adult	Adult	Adult	4	4	4	4	4	4	4	4	5	5	5	4	8	0	0	0	0	0	3	5	5	5	7	5	5	5	7	0	0	0	0	0	0	0	2
	41	412	1	0	1750	1800	1850	Ind. 403	1	2	no	30	35	40	0	0	0	2	0	0	0	0	0	0	0	2	3	1	1	0	3	0	2	0	0	0	0	0	0	0	0	1	1	0	0	0	0	2	2
	42	54	0	1	1020	1091	1162	SK27	1	2	168.9	28	26.5	25	1	1	1	2	1	1	1	1	1	1	1	1	3	1	1	1	1	2	2	0	0	0	0	0	0	0	0	1	1	1	0	0	0	0	0
	43	200	7	12	1400	1475	1550	No. 100	2	1	158	40	45	50	0	0	0	2	2	0	0	0	0	2	0	3	5	4	2	0	1	2	1	0	1	1	2	0	0	0	2	1	1	0	0	0	0	2	2
					1550	1550	1550	No. 2	2	2	167	50	55	60	0	0	0	2	0	0	0	0	0	2	0	3	5	1	2	0	1	0	1	0	0	0	1	0	0	0	0	1	1	0	0	0	0	2	2
					1250	1325	1400	No. 8	2	1	167	60	55	50	2	2	0	2	0	0	0	0	0	2	0	3	5	4	4	0	3	0	2	0	0	0	0	0	0	0	0	1	1	0	0	0	0	1	2
					1250	1325	1400	No. 4	2	2	175	50	50	50	0	2	0	2	0	0	0	0	0	2	0	3	5	4	4	0	3	0	2	0	0	0	0	0	0	0	0	1	1	0	0	0	0	2	2
					1350	1450	1550	No. 101	2	1	159	40	40	40	0	0	0	2	0	0	0	0	0	2	0	2	3	4	4	0	3	0	2	0	0	0	0	0	0	0	0	1	1	0	0	0	0	1	2
					1450	1450	1450	No. 7	2	1	157	40	40	40	0	0	0	2	0	0	0	0	0	2	0	3	5	4	4	0	1	0	2	0	0	0	0	0	0	0	0	1	1	0	0	0	0	1	2
					1400	1425	1450	No. 102	2	2	175	50	50	50	0	0	0	2	0	0	0	0	0	2	0	3	5	4	4	0	3	0	2	0	0	0	0	0	0	0	0	1	1	0	0	0	0	1	1
					1250	1325	1400	No. 107	2	2	166	30	35	40	0	0	0	2	0	0	2	0	0	1	0	2	3	2	0	2	1	0	2	0	0	0	0	0	0	0	0	1	1	0	0	0	0	1	1
					1400	1475	1550	No. 106	2	2	165	40	40	40	0	2	0	0	0	0	2	0	0	1	0	1	1	0	0	2	1	0	2	0	0	0	0	0	0	0	0	2	2	2	2	2	2	2	2
					1400	1475	1550	No. 127	2	3	140	11	11.5	12	0	2	0	2	0	0	0	0	0	2	2	2	3	4	3	0	2	0	2	0	0	0	0	0	0	0	0	2	2	2	2	2	2	4	4
					1250	1400	1550	No. 20	2	2	no	40	45	50	0	0	0	2	0	0	0	0	0	0	0	3	4	4	4	0	0	0	2	0	0	0	0	0	0	0	0	0	0	0	0	0	0	0	0
					1250	1400	1550	No. 117	2	3	no	-	-	-	0	0	0	2	0	0	0	0	0	0	0	2	4	3	2	0	0	0	2	0	0	0	0	0	0	0	0	0	0	0	0	0	0	2	0
					1250	1400	1550	No. 103	2	3	no	-	-	-	0	2	0	2	0	0	0	0	0	0	0	2	3	4	4	0	0	0	2	0	0	0	0	0	0	0	0	0	0	0	0	0	0	0	0
					1250	1400	1550	No. 21	2	1	no	40	40	40	0	0	0	2	0	2	0	0	2	0	0	3	4	4	4	0	2	0	2	0	0	0	0	0	0	0	0	0	0	0	0	0	0	0	2
					1250	1400	1550	No. 112	2	1	no	40	40	40	0	0	0	2	0	0	0	0	0	0	0	3	4	4	4	0	2	0	2	0	0	0	0	0	0	0	0	0	0	0	0	0	0	0	0
					1250	1400	1550	No. 122	2	3	no	-	-	-	0	0	0	2	0	0	0	0	0	0	0	2	3	3	2	0	0	0	2	0	0	0	0	0	0	0	0	0	0	0	0	0	0	0	0
					1250	1400	1550	No. 109	2	1	no	40	40	40	0	0	0	2	0	0	0	0	0	0	0	3	4	4	1	0	0	0	2	0	0	0	0	0	0	0	0	0	0	0	0	0	0	0	0
					1250	1400	1550	No. 111	2	3	no	-	-	-	0	0	0	2	0	0	0	0	0	0	0	3	1	1	1	0	0	0	2	0	0	0	0	0	0	0	0	0	0	0	0	0	0	0	0
					1250	1400	1550	No. 153	2	3	no	-	-	-	0	0	0	2	0	0	0	0	0	0	0	2	3	4	4	0	0	0	2	0	0	0	0	0	0	0	0	0	0	0	0	0	0	0	0
					1250	1400	1550	No. 114	2	2	no	40	40	40	0	2	0	2	0	0	2	0	0	0	0	2	3	2	2	2	0	0	2	0	0	0	0	0	0	0	0	1	1	2	2	2	2	1	1
	44	158	1	8	1250	1400	1550	No. 254	2	1	no	30	30	30	0	0	0	2	0	0	0	0	0	0	0	2	1	2	0	0	0	0	2	0	0	0	0	0	0	0	0	0	0	0	0	0	0	0	0
					1250	1400	1550	No. 311	2	1	no	40	40	40	0	0	0	2	0	0	0	0	0	0	0	3	3	3	2	0	0	0	2	0	0	0	0	0	0	0	0	1	1	0	0	0	0	0	0
					1250	1400	1550	No. 267	2	1	no	20	20	20	0	2	0	2	0	0	0	0	0	0	0	2	3	2	2	0	0	0	2	0	0	0	0	0	0	0	0	0	0	0	0	0	0	0	0
					1250	1400	1550	No. 119	2	2	no	30	30	30	0	2	0	2	0	0	0	0	0	2	2	2	4	3	2	0	0	0	2	0	0	0	0	0	0	0	0	0	0	0	0	0	0	0	0
					1250	1400	1550	No. 113	2	1	no	30	30	30	0	0	0	2	0	0	0	0	0	0	0	3	4	3	2	0	3	0	2	0	0	0	0	0	0	0	0	1	1	0	0	0	0	0	0
					1250	1400	1550	No. 264	2	2	no	30	30	30	0	0	0	2	0	0	0	0	0	0	0	3	4	0	0	0	0	0	2	0	0	0	0	0	0	0	0	0	0	0	0	0	0	2	0
					1250	1400	1550	No. 420	2	2	no	40	40	40	0	0	0	2	0	0	0	0	0	0	0	3	4	0	0	0	0	0	2	0	0	0	0	0	0	0	0	0	0	0	0	0	0	0	0
					1250	1400	1550	No. 265	2	1	no	30	30	30	0	0	0	2	0	0	0	0	0	0	0	3	5	4	4	0	0	0	2	0	0	0	0	0	0	0	0	0	0	0	0	0	0	0	0
					1250	1400	1550	No. 266	2	2	no	60	60	60	0	0	0	2	0	0	0	0	0	2	2	0	0	2	2	0	0	0	2	0	0	0	0	0	0	0	0	0	0	0	0	0	0	0	0
					1250	1400	1550	No. 276	2	1	no	20	20	20	0	0	0	2	0	2	1	1	2	0	0	0	0	4	4	0	0	0	2	0	0	0	0	0	0	0	0	0	0	0	0	0	0	0	0
					1250	1400	1550	No. 256	2	1	no	20	20	20	0	0	0	2	0	2	1	1	2	0	0	0	0	4	4	0	0	0	2	0	0	0	0	0	0	0	0	0	0	0	0	0	0	0	0
					1250	1400	1550	No. 303	2	1	no	30	30	30	0	0	0	0	0	1	2	1	0	0	0	0	0	0	0	2	0	0	2	0	0	0	0	0	0	0	0	0	0	0	0	0	0	0	0
					1250	1400	1550	No. 285	2	3	no	5	5	5	0	2	0	0	0	0	0	0	0	0	2	0	0	0	0	0	0	0	2	0	0	0	0	0	0	0	0	0	0	0	0	0	0	0	0
					1250	1400	1550	No. 213	2	3	no	30	30	30	0	2	0	0	0	0	0	0	0	0	0	0	0	0	0	0	0	0	2	0	0	0	0	0	0	0	0	0	0	0	0	0	0	0	0
					1250	1400	1550	No. 26	2	3	no	5	5	5	0	2	0	2	0	0	0	0	0	0	0	0	0	2	0	0	0	0	2	0	0	0	0	0	0	0	0	0	0	0	0	0	0	0	0
					1250	1400	1550	No. 255	2	2	no	40	40	40	0	0	0	0	0	0	0	0	0	0	0	0	0	0	0	0	0	0	2	0	0	0	0	0	0	0	0	0	0	0	0	0	0	0	0
					1250	1400	1550	No. 407x	2	2	no	Adult	Adult	Adult	0	0	0	0	0	0	0	0	0	0	0	0	0	0	0	0	0	0	2	0	0	0	0	0	0	0	0	0	0	0	0	0	0	0	0
					1450	1500	1550	No. 250	2	2	163	20	22.5	25	0	2	1	2	1	1	1	1	1	1	1	2	5	2	1	1	1	1	2	0	0	0	0	0	0	0	0	2	2	0	0	0	0	2	1
	45	1	0	1	1250	1275	1300	-	2	2	175	25	27.5	30	0	2	0	2	0	0	2	0	0	0	0	3	2	4	4	0	4	0	2	0	0	0	0	0	0	0	0	1	0	0	0	0	0	1	1
	46	291	2	25	1250	1275	1300	No. 427	2	2	175	25	27.5	30	0	0	0	2	0	0	0	0	0	0	0	2	4	4	4	0	0	0	2	0	0	0	0	0	0	0	0	1	1	0	0	0	0	1	1
					1250	1400	1550	No. 512	2	1	no	20	20	20	0	0	0	2	0	0	0	0	0	0	0	2	4	2	3	0	0	0	2	0	0	0	0	0	0	0	0	1	1	0	0	0	0	0	0
					1250	1400	1550	No. 511	2	1	no	30	30	30	0	0	0	2	0	0	0	0	0	0	0	3	5	4	4	0	2	0	2	0	0	0	0	0	0	0	0	0	0	0	0	0	0	0	0
					1250	1400	1550	No. 493	2	1	no	30	30	30	0	0	0	2	0	0	0	0	0	0	0	3	4	4	0	0	0	0	2	0	0	0	0	0	0	0	0	0	0	0	0	0	0	0	0
					1250	1400	1550	No. 275	2	1	no	30	30	30	0	0	0	2	0	0	0	0	0	0	0	3	3	4	4	0	0	0	2	0	0	0	0	0	0	0	0	1	1	0	0	0	0	0	0
					1250	1400	1550	No. 552	2	3	no	20	20	20	0	0	0	2	0	0	0	0	0	0	0	3	3	4	4	0	0	0	2	0	0	0	0	0	0	0	0	0	0	0	0	0	0	0	0
					1250	1400	1550	No. 381	2	3	no	11	11	11	0	0	0	2	0	0	0	0	0	0	0	3	3	4	4	0	0	0	2	0	0	0	0	0	0	0	0	0	0	0	0	0	0	0	0
					1250	1400	1550	No. 262	2	1	no	30	30	30	0	0	0	2	0	0	0	0	0	0	0	3	3	4	4	0	0	0	2	0	0	0	0	0	0	0	0	1	1	0	0	0	0	0	0
					1250	1400	1550	No. 384	2	2	no	20	20	20	0	0	0	2	0	0	0	0	0	0	0	1	5	1	3	0	2	0	2	0	0	0	0	0	0	0	0	1	1	0	0	0	0	0	0
					1250	1400	1550	No. 470	2	1	no	40	40	40	0	0	0	2	0	0	0	0	0	0	0	3	5	3	3	0	0	0	2	0	0	0	0	0	0	0	0	1	1	0	0	0	0	0	0
					1250	1400	1550	No. 585	2	2	no	40	40	40	0	0	0	2	0	0	0	0	0	0	0	3	2	2	3	0	0	0	2	0	0	0	0	0	0	0	0	1	1	0	0	0	0	0	0
					1250	1400	1550	No. 230	2	1	no	30	30	30	0	2	0	2	0	0	0	0	0	0	0	2	3	4	4	0	0	0	2	0	0	0	0	0	0	0	0	0	0	0	0	0	0	0	0
					1250	1400	1550	No. 324	2	2	no	30	30	30	0	0	0	2	0	0	0	0	0	0	0	2	3	3	3	0	0	0	2	0	0	0	0	0	0	0	0	0	0	0	0	0	0	0	0
					1250	1400	1550	No. 380	2	2	no	30	30	30	0	0	0	2	0	0	0	0	0	0	0	3	3	3	3	0	0	0	2	0	0	0	0	0	0	0	0	1	1	0	0	0	0	0	0
					1250	1400	1550	No. 353	2	3	no	15	15.5	16	0	2	0	2	0	0	0	0	0	0	0	2	2	3	3	0	0	0	2	0	0	0	0	0	0	0	0	0	0	0	0	0	0	0	0
					1250	1400	1550	No. 316	2	1	no	40	40	40	0	0	0	2	0	0	0	0	0	0	2	3	3	2	3	0	2	0	2	0	0	0	0	0	0	0	0	1	1	0	0	0	0	0	0
					1250	1400	1550	No. 312	2	2	no	40	40	40	0	0	0	2	0	0	0	0	0	0	0	2	2	3	3	0	2	0	2	0	0	0	0	0	0	0	0	1	1	0	0	0	0	0	0
					1250	1400	1550	No. 340	2	1	no	30	30	30	0	0	0	2	0	0	2	0	0	0	0	2	8	6	0	0	0	0	2	0	0	0	0	0	0	0	0	0	0	0	0	0	0	0	0
					1250	1400	1550	No. 121	2	1	no	16	16	16	0	0	0	2	0	0	2	0	0	0	0	3	3	3	3	0	0	0	2	0	0	0	0	0	0	0	0	1	1	0	0	0	0	0	0
					1250	1400	1550	No. 227	2	3	no	13	13	13	0	0	0	2	0	2	0	0	0	0	0	3	4	3	3	0	0	0	2	0	0	0	0	0	0	0	0	0	0	0	0	0	0	0	0
					1250	1400	1550	No. 543	2	3	no	20	20	20	0	0	0	2	0	0	0	0	0	0	0	2	3	4	4	0	0	0	2	0	0	0	0	0	0	0	0	0	0	0	0	0	0	0	0
					1250	1400	1550	No. 416	2	2	no	40	40	40	0	0	0	2	0	0	0	0	0	0	0	2	4	3	0	0	0	0	2	0	0	0	0	0	0	0	0	0	0	0	0	0	0	0	0
					1250	1400	1550	No. 504	2	1	no	20	20	20	0	0	0	2	0	0	0	0	0	0	0	3	3	3	2	0	0	0	2	0	0	0	0	0	0	0	0	0	0	0	0	0	0	0	0
					1250	1400	1550	No. 406	2	2	no	30	30	30	0	0	0	2	0	0	0	0	0	0	0	2	2	3	2	0	0	0	2	0	0	0	0	0	0	0	0	1	1	0	0	0	0	0	0
					1250	1400	1550	No. 517	2	1	no	30	30	30	0	0	0	2	0	2	2	2	2	0	0	3	2	2	3	0	4	0	2	0	0	0	0	0	0	0	0	0	0	0	0	0	0	0	0
					1250	1400	1550	No. 369	2	2	no	40	40	40	0	0	0	2	0	0	0	0	0	0	0	2	3	2	2	0	0	0	2	0	0	0	0	0	0	0	0	1	1	0	0	0	0	0	0
					1250	1400	1550	No. 322	2	2	no	40	40	40	0	0	0	2	0	0	0	0	0	0	0	2	2	2	2	0	0	0	2	0	0	0	0	0	0	0	0	1	1	0	0	0	0	0	0
					1250	1400	1550	No. 404	2	3	no	8	8.5	9	0	0	0	2	0	0	0	0	0	0	0	2	3	2	3	0	0	0	2	0	0	0	0	0	0	0	0	0	0	0	0	0	0	0	0
	47	16	0	0	550	575	600	304	2	2	169.73	50	52.5	55	0	0	0	2	0	0	0	0	0	0	0	0	0	4	4	0	0	0	1	0	0	0	1	0	0	0	0	0	0	0	0	0	0	0	0
					550	575	600	307	2	1	154.87	38	48.5	59	0	2	0	2	2	0	0	0	0	0	0	0	2	0	2	0	0	2	2	0	0	0	0	0	0	0	0	0	0	0	0	0	0	0	0
	48	1	1	0	1772	1802	1832	PM 1	1	1	no	20	22.5	25	1	1	1	2	1	4	4	4	4	2	5	3	3	3	3	4	3	2	2	0	0	0	0	0	0	0	0	4	4	4	4	4	4	4	4
	49	264	1	0	901	950.5	1000	Gr.No. 202	2	1	no	50	55	60	0	0	0	2	0	0	0	0	0	0	0	3	4	0	0	0	3	0	2	0	0	0	0	0	0	0	0	2	2	2	2	2	2	2	2
	50	417	0	2	1201	1250.5	1300	No. 40	2	2	164.5	Adult	Adult	Adult	0	0	0	2	0	0	0	0	0	0	0	2	4	3	2	0	0	0	2	0	0	0	0	0	0	0	0	1	0	0	0	0	0	0	1
					1001	1150.5	1300	No. 334	2	1	no	Adult	Adult	Adult	0	0	0	2	0	0	0	0	0	0	0	2	1	3	2	0	0	0	2	0	0	0	0	0	0	0	0	0	0	0	0	0	0	4	4
	51		0	1	1801	1850.5	1900	-	1	2	no	40	40	40	0	0	0	2	0	0	0	0	0	0	0	3	4	0	0	0	1	0	2	0	0	0	0	0	0	0	0	0	0	0	0	0	0	1	1
	52	5	1	0	-2300	-1925	-1550	1997-1	2	2	no	30	40	50	2	2	0	2	2	0	0	0	0	0	0	3	5	2	2	0	5	2	1	0	0	0	2	0	0	1	0	1	0	1	1	1	1	0	0
	53	54	1	2	1268	1275.5	1283	SK2	1	2	no	36	40.5	45	0	0	0	2	0	2	2	2	0	0	2	3	3	2	0	0	5	0	2	0	0	0	0	0	0	0	0	2	2	2	2	2	2	1	1
					955	1119	1283	SK7	2	2	no	26	30.5	35	0	0	0	2	0	2	2	2	0	0	0	3	0	0	0	0	5	0	2	0	0	0	0	0	0	0	0	1	1	0	0	0	0	2	2
					980	1070	1160	SK9	1	2	no	26	30.5	35	1	1	1	1	1	1	1	1	1	1	1	1	1	1	1	1	1	1	2	0	0	0	0	0	0	0	0	1	1	0	0	0	0	2	2
					955	1119	1283	SK15	2	2	no	19	22	25	0	0	0	2	0	0	0	0	0	0	0	0	0	0	0	0	4	0	2	0	0	0	0	0	0	0	0	1	0	0	0	0	0	2	0
					955	1119	1283	SK18	2	2	no	13	15.5	18	0	0	0	2	2	0	0	0	0	0	0	3	2	0	2	0	3	0	2	0	0	0	0	0	0	0	0	1	1	0	0	0	0	2	2
					955	1119	1283	SK23	2	2	no	26	30.5	35	4	4	4	4	4	5	4	4	4	5	5	4	8	0	0	0	0	0	3	5	5	5	7	5	5	5	7	1	1	0	0	0	0	2	2
	54	107	2	0	501	650.5	800	N. 68	2	1	no	40	43	46	0	0	0	2	0	2	2	0	2	2	0	3	4	0	0	2	3	0	2	0	0	0	0	0	0	0	0	2	2	2	2	2	2	1	1
					501	650.5	800	N. 108	2	2	161.1	50	52.5	55	0	0	0	2	0	2	2	0	2	2	0	3	4	0	0	2	2	0	2	0	0	0	0	0	0	0	0	2	2	2	2	2	2	0	2
	55	10	1	0	1201	1300.5	1400	MCV2	2	1	no	35	37.5	40	0	0	0	2	0	0	2	2	0	0	0	3	5	2	2	3	3	2	2	0	0	0	0	0	0	0	0	2	2	2	2	2	2	1	1
	56	412	1	0	168	193	218	GM162	2	3	no	4	4.5	5	0	1	0	2	1	0	2	0	0	0	0	3	4	4	4	3	5	0	2	0	0	0	0	0	0	0	0	4	4	4	4	4	4	4	4
		36	0	0	770	870	970	-	1	3	no	Infant	Infant	Infant	2	1	1	1	1	1	1	1	1	1	1	1	1	1	1	1	1	1	2	0	0	0	0	0	0	0	0	2	2	2	2	2	2	1	1
	57	54	2	1	450	475	500	PLA	1	3	no	Adult	Adult	Adult	4	4	4	2	4	4	4	4	5	5	5	2	5	3	3	4	3	0	2	0	0	0	0	5	5	5	7	4	4	4	4	4	4	4	4
					450	475	500	PLF	1	3	no	Adult	Adult	Adult	4	4	4	2	4	4	4	4	5	5	5	0	5	0	0	4	3	0	2	0	0	0	0	5	5	5	7	4	4	4	4	4	4	4	4
					450	475	500	PLE	1	3	no	Adult	Adult	Adult	4	4	4	2	4	4	4	4	5	5	5	2	5	2	2	4	3	0	2	0	0	0	0	5	5	5	7	4	4	4	4	4	4	4	4
	58	1	1	0	1	100.5	200	CDD46	2	2	no	45	47.5	50	0	0	0	2	1	0	2	0	0	2	0	3	5	0	2	2	5	0	2	0	0	0	0	0	0	0	0	1	1	0	0	0	0	0	2
	59	66	2	0	-2550	-2290	-2030	H.779	2	3	no	-	-	-	0	1	1	2	0	2	0	0	2	0	0	3	5	0	2	2	5	2	2	0	0	0	0	0	0	0	0	1	1	0	0	0	0	1	1
					-2550	-2290	-2030	H.820	2	3	no	-	-	-	0	1	1	2	0	0	0	0	0	0	0	3	5	0	2	0	2	0	2	0	0	0	0	0	0	0	0	1	1	0	0	0	0	1	1
		26	4	0	-2000	-1950	-1900	G.II.S..5	2	3	no	-	-	-	0	1	1	2	0	0	0	0	0	0	0	3	5	0	2	0	5	0	2	0	0	0	0	0	0	0	0	1	1	0	0	0	0	1	1
					-2000	-1950	-1900	G.S.No.5	2	3	no	-	-	-	0	1	1	2	0	0	0	0	0	0	0	3	5	0	2	0	2	0	2	0	0	0	0	0	0	0	0	1	1	0	0	0	0	1	1
					-2000	-1950	-1900	G.III.S.3/4	2	3	no	-	-	-	0	1	1	1	0	0	0	0	0	0	0	1	1	0	1	0	1	0	2	0	0	0	0	0	0	0	0	1	1	0	0	0	0	2	1
					-2000	-1950	-1900	G.III.S.21	2	3	no	-	-	-	0	2	2	2	0	0	0	0	0	0	0	3	3	0	2	0	5	0	2	0	0	0	0	0	0	0	0	1	1	0	0	0	0	1	1
					-2000	-1950	-1900	G.289	2	3	no	-	-	-	0	2	1	2	0	2	0	0	2	0	0	2	5	0	2	0	5	0	2	0	0	0	0	0	0	0	0	2	2	0	0	0	0	2	1
		23	1	0	-1900	-1800	-1700	H.488	2	3	no	-	-	-	0	2	2	2	0	0	0	0	0	0	0	3	5	0	1	0	5	0	2	0	0	0	0	0	0	0	0	1	1	0	0	0	0	1	1
					-1900	-1800	-1700	H.696	2	3	no	-	-	-	0	1	1	1	0	0	0	0	0	0	0	1	1	0	1	0	1	0	2	0	0	0	0	0	0	0	0	1	1	0	0	0	0	1	1
	60	298	1	0	750	800	850	KK61	1	2	no	45	47.5	50	1	1	1	2	2	0	2	0	0	2	0	3	4	4	4	3	3	3	2	0	0	0	0	0	0	0	0	1	1	1	1	1	1	2	2
	61	74	1	0	1050	1075	1100	KD271	1	2	no	48	52.5	57	1	1	1	2	1	0	2	0	0	2	0	3	5	4	4	3	3	0	2	0	0	0	0	0	0	0	0	1	1	1	2	2	2	1	1
					1050	1075	1100	KD520	1	1	no	50	54.5	59	1	2	1	1	1	0	0	0	0	1	1	1	1	1	1	1	1	1	2	0	0	0	0	0	0	0	0	1	1	2	0	0	0	2	2
	62	50	1	0	1750	1800	1850	SK26	2	2	no	30	40	50	1	1	1	2	1	0	0	0	0	2	0	3	5	4	4	0	3	2	2	0	0	0	0	0	0	0	0	1	1	0	0	0	0	4	4
	63	21	2	0	1701	1750.5	1800	TK6	2	2	no	25	27.5	30	0	0	0	2	0	0	2	0	0	0	0	2	3	3	3	2	3	0	2	0	0	0	0	0	0	0	0	2	2	2	2	2	2	0	0
					1701	1750.5	1800	K48	2	2	no	Middle age	Middle age	Middle age	0	0	0	2	0	0	2	0	0	0	0	2	5	0	0	0	3	0	2	0	0	0	0	0	0	0	0	0	1	0	0	0	0	0	0
	64	120	0	1	-300	-250	-200	B107	2	2	173	16	18	20	0	0	0	2	0	0	0	0	0	0	0	2	2	3	3	0	1	0	2	0	0	0	0	0	0	0	0	1	1	0	0	0	0	1	2
					0	100	200	B42	2	2	no	Adult	Adult	Adult	2	1	1	1	1	1	1	1	1	1	1	0	1	1	1	1	1	1	2	0	0	0	0	0	0	0	0	2	2	2	2	2	2	2	1
	65		1	0	1218	1294	1370	CC4	1	2	0	15	16	17	2	2	0	2	2	0	0	0	0	2	0	3	5	4	4	0	3	1	2	0	0	0	0	0	0	0	0	4	4	4	4	4	4	4	4
	66	54	1	2	1010	1085	1160	SK8	1	2	no	9	10	11	0	0	0	2	0	0	0	0	0	0	0	0	7	0	0	0	4	0	2	0	0	0	0	0	0	0	0	1	1	0	0	0	0	1	1
					955	994	1033	SK14	1	3	no	13	15.5	18	0	0	0	2	0	0	0	0	0	2	0	0	0	3	0	0	3	0	2	0	0	0	0	0	0	0	0	0	1	0	0	0	0	0	2
					955	1119	1283	SK19	2	2	no	26	30.5	35	0	0	2	2	0	2	0	0	2	0	0	3	5	3	3	2	3	0	2	0	0	0	0	0	0	0	0	1	1	1	0	1	1	2	2
	67	56	0	0	1445	1541	1637	Sk171	1	3	no	Adult	Adult	Adult	0	0	0	0	0	0	0	0	0	0	0	0	0	0	0	0	0	0	3	5	5	5	7	5	5	5	7	1	1	0	0	0	0	2	2
		1259	0	0	1264	1291.5	1319	Sk1494	1	2	no	18	26.5	35	0	0	0	0	0	0	0	0	0	0	0	0	0	0	0	0	0	0	3	5	5	5	7	5	5	5	7	1	1	0	0	0	0	2	2
	68	3	0	1	1850	1875	1900	SK2	2	3	no	15	16.5	18	0	0	0	2	0	0	2	2	0	0	0	0	3	0	0	0	0	0	2	0	0	0	0	0	0	0	0	1	1	0	0	0	0	0	2
	69	301	0	1	1839	1839	1839	825	2	2	170.29	18	21.5	25	0	0	0	2	0	0	3	3	0	0	0	0	4	0	0	4	0	0	2	0	0	0	0	0	0	0	0	1	1	0	0	0	0	2	2
	70	12	1	3	1100	1225	1350	Inhum. 1	2	1	154.3	25	30	35	0	0	0	2	2	0	0	0	0	0	0	3	4	4	4	0	0	0	1	0	0	0	2	0	0	0	0	4	4	4	4	4	4	4	1
					1100	1225	1350	Inhum. 3	2	1	no	Adult	Adult	Adult	3	2	3	3	3	3	3	3	3	3	3	0	0	0	0	0	0	0	2	0	0	0	0	0	0	0	0	1	0	0	0	0	0	2	4
					1100	1225	1350	Inhum. 4	2	1	no	17	18.5	20	0	0	0	2	0	0	0	0	0	0	0	0	2	2	3	0	0	0	1	0	0	0	1	0	0	0	0	4	4	4	4	4	4	4	4
					1100	1225	1350	Inhum. 8	2	1	160.6	22	23	24	0	0	0	2	0	0	2	2	0	0	0	3	4	4	4	1	2	0	2	0	0	0	0	0	0	0	0	1	1	0	0	0	0	4	4
					1100	1225	1350	Inhum. 9	2	1	152.2	30	35	40	0	2	0	2	0	0	2	2	0	0	0	3	4	2	2	1	0	0	1	0	1	4	6	0	0	0	6	1	0	0	0	0	0	1	1
					1100	1225	1350	Inhum. 10	2	1	157.3	23	23.5	24	0	2	0	0	0	0	0	0	0	0	0	0	0	0	0	0	0	0	1	0	0	0	2	0	0	0	0	1	0	0	0	0	0	4	4
					1100	1225	1350	Inhum. 12	2	2	168.4	25	30	35	0	2	0	2	2	2	4	3	3	0	0	3	3	2	0	4	0	0	1	0	0	0	0	0	0	0	1	0	1	0	0	0	0	4	1
[truncated: 20 more columns]

## Sheet: References (genomic)
	Article identifier	Article
		Reference	Year of Publication	Journal
	g1	Cole G, Taylor GM, Stewart GR, Dawson-Hobbis H. Ancient DNA confirmation of lepromatous leprosy in a skeleton with concurrent osteosarcoma, excavated from the leprosarium of St. Mary Magdalen in Winchester, Hants., UK. Eur J Clin Microbiol Infect Dis. 2022 Nov;41(11):1295–304.	2022	European Journal of Clinical Microbiology and Infectious Diseases
	g2	Donoghue H.D. et al., A migration-driven model for the historical spread of leprosy in medieval Eastern and Central Europe. Infection, Genetics and Evolution 31 (2015) 250–256	2015	Infection, Genetics and Evolution
	g3*	Economou C. et al., Ancient-DNA reveals an Asian type of Mycobacterium leprae in medieval Scandinavia. Journal of Archaeological Science 40 (2013) 465e470	2013	Journal of Archaeological Science
	g4	Inskip S. et al. Leprosy in pre-Norman Suffolk, UK: biomolecular and geochemical analysis of the woman from Hoxne. Journal of Medical Microbiology 2017;66:1640–1649	2017	Journal of Medical Microbiology
	g5	Kerudin A. et al., Ancient Mycobacterium leprae genomes from the mediaeval sites of Chichester and Raunds in England. Journal of Archaeological Science 112 (2019)	2019	Journal of Archaeological Science
	g6	Krause-Kyora B. et al, Ancient DNA study reveals HLA susceptibility locus for leprosy in medieval Europeans. Nat Commun 9, 1569 (2018).	2018	Nature Communications
	g7	Mendum T.A. et al. The genome sequence of a SNP type 3K strain of Mycobacterium leprae isolated from a seventh-century Hungarian case of lepromatous leprosy. Int J Osteoarchaeol. 2018 Jul;28(4):439–47.	2018	International Journal of Osteoarchaeology
	g8	Monot M et al. Comparative genomic and phylogeographic analysis of Mycobacterium leprae. Nat Genet. 2009 Dec;41(12):1282–9.	2009	Nature Genetics
	g9	Neukamm J. et al. 2000-year-old pathogen genomes reconstructed from metagenomic analysis of Egyptian mummified individuals. BMC Biol 18, 108 (2020). https://doi.org/10.1186/s12915-020-00839-8	2020	BMC Biology
	g10	Pfrengle S. et al., Mycobacterium leprae diversity and population dynamics in medieval Europe from novel ancient genomes. BMC Biology (2021) 19:220. https://doi.org/10.1186/s12915-021-01120-2	2021	BMC Biology
	g11	Roffey S. et al., (2017) Investigation of a Medieval Pilgrim Burial Excavated from the Leprosarium of St Mary Magdalen Winchester, UK. PLoS Negl Trop Dis 11 (1): e0005186	2017	PLoS Neglected Tropical Diseases
	g12	Rubini M. et al, Leprosy in a Lombard-Avar cemetery in central Italy (Campochiaro, Molise, 6th–8th century AD): ancient DNA evidence and demography. (2017)Annals of Human Biology	2017	Annals of Human Biology
	g13	Schuenemann V.J. et al., Genome-Wide Comparison of Medieval and Modern Mycobacterium leprae. Science 341, 179 (2013)	2013	Science
	g14	Schuenemann V.J., Ancient genomes reveal a high diversity of Mycobacterium leprae in medieval Europe. 2018 PLoS Pathog 14(5): e1006997.	2018	PLoS Pathogens
	g15	Taylor G.M. et al.,Variable nucleotide tandem repeat (VNTR) typing of two palaeopathological cases of lepromatous leprosy from Mediaeval England. Journal of Archaeological Science 33 (2006) 1569e1579	2006	Journal of Archaeological Science
	g16	Taylor G.M. et al. Mycobacterium leprae genotype amplified from an archaeological case of lepromatous leprosy in Central Asia. J Archaeol Sci. 2009 Oct 1;36(10):2408–14.	2009	Journal of Archaeological Science
	g17	Taylor G.M. et al., Leprosy at the edge of Europe—Biomolecular, isotopic and osteoarchaeological findings from medieval Ireland. 2018. PLoS ONE 13(12): e0209495.	2018	PLoS ONE
	g18	Taylor G.M. et al., Analysis of a medieval strain of mycobacterium leprae from the deserted medieval village site of Wharram Percy, Yorkshire, UK. Journal of Archaeological Science: Reports 37 (2021) 103015. https://doi.org/10.1016/j.jasrep.2021.103015	2021	Journal of Archaeological Science: Reports
	g19	Watson CL, Lockwood DNJ. Single nucleotide polymorphism analysis of European archaeological M. leprae DNA. PloS One. 2009 Oct 22;4(10):e7547.	2009	PloS One
		* Subtype changed from 2G to 2F in Economou et al, Corrigendum to “Ancient-DNA reveals an Asian type of Mycobacterium leprae in medieval Scandinavia” [J. Archaeol. Sci. 40 (1) (2013) 465–470], Journal of Archaeological Science, Volume 40, Issue 6, 2013, Page 2867

## Sheet: QA Tool (genomic)
Item	Criteria	Definition	Notes
#1 Item	Research question	Was the research question or objective clearly stated?	score 1 if 'yes', 0.5 if partially described, 0 if 'no' or unclear
#2 Item	Source individuals	Were the individuals clearly identified?	score 1 if 'yes', 0.5 if partially described, 0 if 'no' or unclear
#3 Item	Specimen types	Were the types of specimen clearly described (bone fragments)?	score 1 if 'yes', 0.5 if partially described, 0 if 'no' or unclear
#4 Item	Biomolecular analysis	Were the biomolecular methods used (ancient DNA analysis, lipid analysis) to identify Mycobacterium leprae described?	score 1 if 'yes', 0.5 if partially described, 0 if 'no' or unclear
#5 Item	Reporting of results	Were the results clearly reported?	score 1 if 'yes', 0.5 if partially described, 0 if 'no' or unclear
#6 Item	Limitations	Does the article discuss limitations of the study?	score 1 if 'yes', 0.5 if partially described, 0 if 'no' or unclear
Grades
A	Score >4
B	Score >2 and ≤4
C	Score ≤2

## Sheet: QA Ratings (genomic)
				Item #1	Item #2	Item #3	Item #4	Item #5	Item #6
Article identifier	Author	Year		Research question	Source individuals	Specimen types	Biomolecular analysis	Reporting of results	Limitations	Reviewer scores	Average score	Quality rating
g1	Cole G.	2022	Reviewer 1	1	1	1	1	1	0.5	5.5	5.25	A
			Reviewer 2	0.5	1	1	1	1	0.5	5
g2	Donoghue H.D.	2015	Reviewer 1	1	0.5	1	1	1	0.5	5	5.25	A
			Reviewer 2	1	0.5	1	1	1	1	5.5
g3	Economou C.	2013	Reviewer 1	1	1	0.5	1	1	0.5	5	5.25	A
			Reviewer 2	1	1	1	1	1	0.5	5.5
g4	Inskip S.	2017	Reviewer 1	1	1	1	1	1	0	5	5.25	A
			Reviewer 2	1	1	1	1	1	0.5	5.5
g5	Kerudin A.	2019	Reviewer 1	1	1	1	1	1	0.5	5.5	5.25	A
			Reviewer 2	0.5	1	1	1	1	0.5	5
g6	Krause-Kyora B.	2018	Reviewer 1	1	0.5	0.5	1	0.5	0	3.5	3.75	B
			Reviewer 2	0.5	1	0.5	1	0.5	0.5	4
g7	Mendum T.A.	2018	Reviewer 1	0.5	0.5	1	1	1	0.5	4.5	4.5	A
			Reviewer 2	0.5	0.5	1	1	1	0.5	4.5
g8	Monot M.	2009	Reviewer 1	0.5	0.5	0.5	1	0.5	0.5	3.5	3	B
			Reviewer 2	0.5	0	0.5	1	0.5	0	2.5
g9	Neukamm J.	2020	Reviewer 1	1	1	1	1	0.5	0.5	5	4.5	A
			Reviewer 2	1	0.5	0.5	1	0.5	0.5	4
g10	Pfrengle S.	2021	Reviewer 1	1	1	1	1	1	0.5	5.5	5.5	A
			Reviewer 2	1	1	1	1	1	0.5	5.5
g11	Roffey S.	2017	Reviewer 1	1	1	1	1	1	1	6	6	A
			Reviewer 2	1	1	1	1	1	1	6
g12	Rubini M.	2017	Reviewer 1	0.5	1	1	1	1	0.5	5	4.75	A
			Reviewer 2	1	1	1	0.5	1	0	4.5
g13	Schuenemann V.J.	2013	Reviewer 1	1	1	1	1	1	0.5	5.5	5	A
			Reviewer 2	0.5	0.5	1	1	1	0.5	4.5
g14	Schuenemann V.J.	2018	Reviewer 1	1	1	1	1	0.5	0	4.5	4.25	A
			Reviewer 2	0.5	1	1	1	0.5	0	4
g15	Taylor G.M.	2006	Reviewer 1	0.5	1	1	0.5	1	0.5	4.5	4.75	A
			Reviewer 2	1	1	1	1	1	0	5
g16	Taylor G.M.	2009	Reviewer 1	0.5	1	1	1	1	1	5.5	5.5	A
			Reviewer 2	1	1	1	1	1	0.5	5.5
g17	Taylor G.M.	2018	Reviewer 1	1	1	1	1	1	0	5	4.5	A
			Reviewer 2	1	0.5	1	1	0.5	0	4
g18	Taylor G.M.	2021	Reviewer 1	0.5	0.5	1	1	1	0.5	4.5	4.75	A
			Reviewer 2	1	0.5	1	1	1	0.5	5
g19	Watson C.L.	2009	Reviewer 1	1	0.5	0.5	1	1	0.5	4.5	5	A
			Reviewer 2	1	1	1	1	1	0.5	5.5

## Sheet: Data extraction (genomic)
Article identifier (see 'Included references (genomic)')	Article identifier (see 'Included references')	Skeleton Identification	Sex; Age	Dating of Remains	Location	Primer	Genotype	RMS	Post cranial bone changes	Author / Year
g9		Abusir1630b	Male; 30 – 40 yo	342 – 117 B.C.E.	Abusir el-Meleq, Egypt	IS5; IS6	SNP type 3L	-	-	Neukamm J, 2020.
g16	6	Kurgan 5b	Female; Adult	80 – 240	Ustyurt Plateau, Uzbekistan	RLEP	SNP type 3L	Yes	Yes	Blau S, 2005; Taylor GM, 2009.
g8		K2-B116	Male; ~23 yo	4th – 5th century	Dakhleh Oasis, Egypt	-	SNP type 3K/L/M*	-	-	Monot M, 2009.
g4, g14		CG96	Male; 25 - 35 yo	415 – 480	Great Chesterford, Essex, England	RLEP	SNP type 3I	No	Yes	Inskip SA, 2015; Schuenemann VJ, 2018.
	19	No. 22.504	Female; 25 yo	Early Medieval Ages	Potterbrunn, Austria	RLEP	SNP type 3	Yes	Yes	Gausterer C, 2015.
g10		EDI006	Female; 25 – 36 yo	575 – 650	Edix Hill, Cambridgeshire, England	gyrA; proS; RLEP	SNP type 3I-1	Yes	Yes	Pfrengle S, 2021.
g7, g8		KD271	Male; 50 - 60 yo	7th century	Kiskundorozsma,Szeged, Hungary	RLEP	SNP type 3K-0	Yes	Yes	Taylor GM, 2011; Mendum TA, 2018.
g14	5	T.18	Male; Young Adult	650 – 700	Vicenne-Campochiaro, Molise, Italy	RLEP; gyrA; proS	SNP type 2F	Yes	Yes	Schuenemann VJ, 2018; Belcastro MG, 2005.
	8	83	Male; 13 – 15 yo	656 – 772	Lauchheim “Mittelhofen" Community, Germany	-	SNP type 3	Yes	No	Bonczarowska JH, 2022.
g14		SK11	Female; Adult	7th – 8th century	Szentes-Kistöke, Hungary	RLEP; gyrA; proS	SNP type 3K-0	-	-	Schuenemann VJ, 2018.
g19		2A	Male; 50 - 60 yo	8th – 9th century	Radošinovci, Croatia	RLEP	SNP type 3	Yes	Yes	Watson CL, 2009.
g19		3A	Female; 20 - 25 yo	8th century	Radošinovci, Croatia	RLEP	SNP type 3	Yes	Yes	Watson CL, 2009.
g8		KK20/1	Female; Mature	8th – 9th century	Kovuklukaya, Turkey	RLEP	SNP type 3K	-	-	Taylor GM, 2011.
g8, g14		Prague 188	Unknown; 12 - 15 yo	9th centtury	Prušánky, Czech Republic	RLEP	SNP type 3M	-	-	Schuenemann VJ, 2018; Taylor GM, 2011.
g4		T439.1	Female; Young to Middle-aged Adult	885 - 1015 AD	Hoxne, Suffolk, UK	REPLEP; 18 kDa	SNP type 3I	-	-	Inskip S, 2017.
g19		11287	Male; Child	900 – 1000	St. John’s Timberhill, Norwich, England	RLEP	SNP type 3	Yes	Yes	Watson CL, 2009.
g19		11503	Male; 30 - 40 yo	900 – 1000	St. John’s Timberhill, Norwich, England	RLEP	SNP type 3	Yes	Yes	Watson CL, 2009.
g19		11784	Male; 30 - 40 yo	900 – 1000	St. John’s Timberhill, Norwich, England	RLEP	SNP type 3	Yes	Yes	Watson CL, 2009.
g2, g8		222	Male; 22- 40 yo	10th century	Püspökladány-Eperjesvölgy, Hungary	RLEP; RepLep	SNP type 3K	-	-	Taylor GM, 2011; Donoghue HD, 2015.
g2, g8		503	Female; 30 - 35 yo	10th century	Püspökladány-Eperjesvölgy, Hungary	RLEP; RepLep	SNP type 3M	-	-	Taylor GM, 2011; Donoghue HD, 2015.
	52; 66; 42	SK14	Unknown; 13 - 18 yo	955 – 1033	Hospital of St Mary Magdalen, Winchester, England	RLEP; 18-kDa	SNP type 2F	Yes	Yes	Roffey S, 2012; Taylor GM, 2013; Mendum TA, 2014.
g5	36	5046	Male; 17 - 25 yo	950 – 1150	Raunds Furnells, England	RLEP	SNP type 3K	No	Yes	Manchester K, 1981; Kerudin A, 2019.
g15		G708	Male; 10 yo	10th – 12th century	Yorkshire, England	RLEP	SNP type 3			Taylor GM, 2006.
g18							SNP type 3I-1	Yes	No	Taylor GM, 2021.
g13	53; 66	SK8	Male; 9 - 11 yo	1010 – 1160	Hospital of St Mary Magdalen, Winchester, England	RLEP; 18-kDa	SNP type 2F	Yes	Yes	Roffey S, 2012; Taylor GM, 2013; Schuenemann VJ, 2013.
g11	53; 42	SK27	Male; 18 -25 yo	1020 – 1162	Hospital of St Mary Magdalen, Winchester, England	RLEP; 18-kDa	SNP type 2F	No	Yes	Roffey S, 2012; Mendum TA, 2014; Roffey S, 2017.
g10		UF803	Female; 25 – 30 yo	1023 – 1157	Sant Llàtzer, Barcelona, Spain	gyrA; proS; RLEP	SNP type 3K-0	Yes	-	Pfrengle S, 2021.
g10		UF101	Male; 25 – 30 yo	1027 – 1157	Sant Llàtzer, Barcelona, Spain	gyrA; proS; RLEP	SNP type 3I-1	Yes	-	Pfrengle S, 2021.
g10		SK 275A	Famale; 25 – 35 yo	1030 – 1155	Kirk Hill, St Andrews, Scotland	gyrA; proS; RLEP	SNP type 3I-1	Yes	-	Pfrengle S, 2021.
g3, g13	32	3077	Female; 20 - 30 yo	1032 – 1155	Humlegården block, Sigtuna, Sweden	RLEP	SNP type 2F	No	Yes	Kjellström A, 2012; Schuenemann VJ, 2013; Economou C, 2013.
g10		sk2012	Male; 13-17	1034 – 1162	Cherry Hinton, Cambridge, England	gyrA; proS; RLEP	SNP type 3I-1	Yes	Yes	Pfrengle S, 2021.
g10		sk2529	Female; 25-36 yo	1034 – 1175	Cherry Hinton, Cambridge, England	gyrA; proS; RLEP	SNP type 3I-1	Yes	Yes	Pfrengle S, 2021.
g10		UF700	Female; 17 – 20 yo	1035 – 1165	Sant Llàtzer, Barcelona, Spain	gyrA; proS; RLEP	SNP type 3I-1	-	-	Pfrengle S, 2021.
g10		BEL024	Male; 25 – 30 yo	1035 – 1203	Byhau, Magileu, Belarus	gyrA; proS; RLEP	SNP type 4 (3Q)	-	-	Pfrengle S, 2021.
g10		UF703	Female; 25 – 35 yo	1040 – 1208	Sant Llàtzer, Barcelona, Spain	gyrA; proS; RLEP	SNP type 3K-0	Yes	-	Pfrengle S, 2021.
g13		Refshale_16	-	1046 – 1163	Refshale, Denmark	-	SNP type 2F	-	-	Schuenemann VJ, 2013.
	53; 66	SK7	Male; 26 - 35 yo	955 – 1283	Hospital of St Mary Magdalen, Winchester, England	RLEP; 18-kDa	SNP type 3I-1	Yes	Yes	Roffey S, 2012; Taylor GM, 2013.
	53; 66	SK19	Male; 26 - 35 yo	955 – 1283	Hospital of St Mary Magdalen, Winchester, England	RLEP; 18-kDa	SNP type 3I-1	Yes	Yes	Roffey S, 2012; Taylor GM, 2013.
	3	Grave No. 16	Female; 20 - 25 yo	1040 – 1210	Orosháza site no. 10, Hungary	RepLep; RLEP	SNP type 3	Yes	Yes	Balázs J, 2019.
g17	9	SkCCXXX	Male; 35 - 50 yo	1038 – 1219	St Michael Le Pole Cemitery, Goden Lane, Dublin, Ireland	RLEP; 18-kDa	SNP type 2F	Yes	Yes	Buckley L, 2008; Taylor GM, 2018.
g6		G533	Female; 23 - 26 yo	1044 – 1214	Odense, Denmark	RLEP; 18-kDa	SNP type 3	-	-	Krause-Kyora B, 2018.
g14							SNP type 3I			Schuenemann VJ, 2018.
g6, g14		G507	Female; 16 - 19 yo	1058 – 1253	Odense, Denmark	RLEP; 18-kDa	SNP type 3K-0	-	-	Schuenemann VJ, 2018; Krause-Kyora B, 2018.
g3	32	3092	Unknown; 11 -12 yo	10th – 13th century	Humlegården block, Sigtuna, Sweden	RLEP	SNP type 2F	Yes	Yes	Kjellström A, 2012; Economou C, 2013.
g3	32	3093	Male; 20 - 25 yo	10th – 13th century	Humlegården block, Sigtuna, Sweden	RLEP	SNP type 3I	No	Yes	Kjellström A, 2012; Economou C, 2013.
g17		SkCXCV (27)	Male; 35 - 50 yo	1152 – 1260	St Michael Le Pole Cemitery, Goden Lane, Dublin, Ireland	RLEP; 18-kDa	SNP type 3I-1	No	Yes	Taylor GM, 2018.
g14		Jorgen_427	Female; 22 - 24 yo	1164 – 1258	Odense, Denmark	RLEP	SNP type 3I	-	-	Schuenemann VJ, 2018.
g10		COR_XVIII	Male; Adult	12th – Early 13th century	Cordiñanes de Valdeón, León, Spain	gyrA; proS; RLEP	SNP type 3K-0	Yes	Yes	Pfrengle S, 2021.
g10		UF800	Female; 12 – 14 yo	12th – Early 13th century	Sant Llàtzer, Barcelona, Spain	gyrA; proS; RLEP	SNP type 2F	-	No	Pfrengle S, 2021.
g6		G404	Male; 23 - 26 yo	1219 – 1276	Odense, Denmark	RLEP; 18-kDa	SNP type 3	-	-	Krause-Kyora B, 2018.
g14							SNP type 3I			Schuenemann VJ, 2018;
g6		G749	Female; 18 - 22 yo	1223 – 1279	Odense, Denmark	RLEP; 18-kDa	SNP type 2	-	-	Krause-Kyora B, 2018.
g14							SNP type 2F			Schuenemann VJ, 2018;
g1		SK.604	Male; 26 – 35 yo	1229 – 1290	St. Mary Magdalen, Winchester, England	RLEP; REPLEP; 18-kDa	SNP type 3I-1	Yes	-	Cole G, 2022.
g10		JDS097	Female; Unknown	1231 – 1384	Hospital of St. John, Cambridge, England	gyrA; proS; RLEP	SNP type 3I-1	-	-	Pfrengle S, 2021.
g13	53; 66	SK2	Male; 36 - 45 yo	1268 – 1283	Hospital of St Mary Magdalen, Winchester, England	RLEP; 18-kDa	SNP type 3I-1	Yes	Yes	Roffey S, 2012; Taylor GM, 2013; Schuenemann VJ, 2013.
g6		G722	Male; 18 - 22 yo	1256 – 1377	Odense, Denmark	RLEP; 18-kDa	SNP type 3	-	-	Krause-Kyora B, 2018.
g14							SNP type 3I			Schuenemann VJ, 2018;
g10		Bergen	Unknown; Adult	1268 – 1388	Nonnenseter, Bergen, Norway	gyrA; proS; RLEP	SNP type 2F	Yes	-	Pfrengle S, 2021.
g10		PAVd’09_I.5	Female; Adult	1283 – 1396	Valle da Gafaria, Lagos, Portugal	gyrA; proS; RLEP	SNP type 3I-1	Yes	Yes	Pfrengle S, 2021.
g6		G1083	Unknown; 13 - 15 yo	1270 – 1400	Odense, Denmark	RLEP; 18-kDa	SNP type 3	-	-	Krause-Kyora B, 2018.
g6		G34	Female; 22 - 26 yo	1270 – 1400	Odense, Denmark	RLEP; 18-kDa	SNP type 3	-	-	Krause-Kyora B, 2018.
g6		G1149	Female; 17 - 20 yo	1270 – 1400	Odense, Denmark	RLEP; 18-kDa	SNP type 3	-	-	Krause-Kyora B, 2018.
g6		G154	Unknown; 16 - 18 yo	1270 – 1400	Odense, Denmark	RLEP; 18-kDa	SNP type 3	-	-	Krause-Kyora B, 2018.
g3, g13		Jorgen_625	-	1293 – 1383	Odense, Denmark	-	SNP type 3I	-	-	Schuenemann VJ, 2013; Economou C, 2013.
g15	38	1914	Male; 35 - 45 yo	1264 – 1538	Ipswich (Blackfriars Friary), Suffolk, England	RLEP	SNP type 3I	Yes	Yes	Mays S, 1991; Taylor GM, 2006.
g19		G483	Female; 25 - 30 yo	1275 – 1560	Odense, Denmark	RLEP	SNP type 3	Yes	Yes	Watson CL, 2009.
g10		UF25	Unknown; 17 - 20 yo	1423 – 1466 cal	Sant Llàtzer, Barcelona, Spain	gyrA; proS; RLEP	SNP type 3K-0	-	-	Pfrengle S, 2021.
g5	35	S21	Male; 20 - 25 yo	14th – 17th century	Hospital of St James and St Mary Magdalene, Chichester, England	RLEP	SNP type 3I	Yes	Yes	Magilton J, 2008; Kerudin A, 2019.
g5	35	S48	Male; Adult	14th – 17th century	Hospital of St James and St Mary Magdalene, Chichester, England	RLEP	SNP type 3I	Yes	Yes	Magilton J, 2008; Kerudin A, 2019.
g10		UF21	Male; 14 – 15 yo	1431 – 1611 cal	Sant Llàtzer, Barcelona, Spain	gyrA; proS; RLEP	SNP type 3I-1	Yes	-	Pfrengle S, 2021.
	18	SK92	Female; 40 – 60 yo	1507	Trondheim, Norway	18-kDa	SNP type 3I	Yes	No	Fotakis AK, 2020.
g10		UF8	Female; Unknown	16th century	Sant Llàtzer, Barcelona, Spain	gyrA; proS; RLEP	SNP type 3I-1	-	-	Pfrengle S, 2021.
g40		SP20076	Unknown sex; Adult	17th century	Urban Cemetery of Caudron Street, Amiens, France	RLEP; REPLEP; ML1545; 18-kDa	SNP type 3I	No	Yes	Meffray A, 2020.
	62	SK26	Male; 30 - 50 yo	17th – 18th century	Hatanai site, Japan	hsp-70; 16SrRNA	SNP type 1	Yes	Yes	Suzuki K, 2010.
g10		UF11	Female; Young Adult	18th century	Sant Llàtzer, Barcelona, Spain	gyrA; proS; RLEP	SNP type 3I-1	Yes	-	Pfrengle S, 2021.
	68	SK2	Unknown sex; 15-18 yo	1850 – 1900	Cemetery of Batavia, Suriname	RLEP	SNP type 4	Yes	Yes	Van Dissel JT, 2019.
g10		R7546-671	Female; Adult	19th – 20th century	Saint Petersburg, Russia	gyrA; proS; RLEP	SNP type 3I-1	Yes	-	Pfrengle S, 2021.
