# Supplementary material for: Leprosy in skeletons from archaeological sites: A systematic review
Source: PLoS Negl Trop Dis. 2025 Aug 19;19(8):e0013374. doi: 10.1371/journal.pntd.0013374 (PMC12364322; doi:10.1371/journal.pntd.0013374)
Supplement: S1 Table — Table A. Bone lesions in skeletons with leprosy (N = 297). Table B. Bone lesions in skeletons with leprosy by age group (N = 171). Table C. Position and location of dental abscesses in skeletons with leprosy (N = 60). Table D. Possible and probable rhinomaxillary syndrome (RMS) in skeletons with leprosy by age group (N = 167). Table E. Presence of any pathological alterations in post-cranial bones in skeletons with leprosy (N = 297). Table F. Long bone diaphysis in skeletons with leprosy by age group (N = 171). Table G. Diaphyseal destructive remodelling in hand and foot bones from skeletons with leprosy by age group (N = 171). Table H. Acroosteolysis in hand and foot bones from skeletons with leprosy by age group (N = 171). Table I. Septic bone changes in skeletons with leprosy by age group (N = 171). Table J. Long bone diaphysis in skeletons with leprosy by presence/absence of possible or probable rhinomaxillary syndrome (RMS) (N = 287). Table K. Diaphyseal destructive remodelling in hand and foot bones from skeletons with leprosy by presence/absence of possible or probable rhinomaxillary syndrome (RMS) (N = 287). Table L. Acroosteolysis in hand and foot bones from skeletons with leprosy by presence/absence of possible or probable rhinomaxillary syndrome (RMS) (N = 287). (XLSX) [file pntd.0013374.s003.xlsx]

## Sheet: Table A
Table A. Bone lesions in skeletons with leprosy (N=297)
Bone Structure	Characteristics	Frequency	%	Pathologic alteration
Maxilla	With data	279	0.939394
	Normal	8	0.0305344	0.968627
	Alteration Ante Mortem	247	0.942748
	Alteration Post Mortem	7	0.0267176
	Absent	17	0.0609319
Alveolar Process of Maxilla	With data	255	0.858586
	Normal	13	0.055794	0.944206
	Pitting	17	0.0729614
	Recession of prosthion and early exposure of central roots	91	0.390558
	Marked recession of bone with exposure of central and lateral incisor roots and loosening of one or more incisor teeth	56	0.240343
	Severe recession of bone with loss of one or more incisor teeth	54	0.23176
	Other Alteration	2	0.00858369
	Absent	22	0.0862745
Anterior Nasal Spine	With data	220	0.740741
	Normal	13	0.0656566	0.934343
	Reduction	78	0.393939
	Resorption	107	0.540404
	Absent	22	0.1
Palatine Process of Maxilla - Nasal Surface	With data	199	0.670034
	Normal	17	0.0918919	0.908108
	Slight inflamation pitting cortical surface	69	0.372973
	Extensive confluent pitting possibly associated with irregular new bone formation	36	0.194595
	Irregular perforation of the palate	59	0.318919
	Other alteration	4	0.0216216
	Undefined	14	0.0703518
Palatine Process of Maxilla - Oral Surface	With data	196	0.659933
	Normal	15	0.0852273	0.914773
	Slight inflamation pitting cortical surface	79	0.448864
	Extensive confluent pitting possibly associated with irregular new bone formation	26	0.147727
	Irregular perforation of the palate	53	0.301136
	Other alteration	3	0.0170455
	Undefined	20	0.102041
Nasal Aperture	With data	165	0.555556
	Normal	24	0.145455	0.854545
	Progressive smooth resorption with recession of the nasal sharp basal	32	0.193939
	Progressive smooth resorption with recession of the normal sharp basal lateral margins	83	0.50303
	Presence of pitting only	11	0.0666667
	Pitting and progressive resorption with recession of the normal sharp basal and lateral margins	15	0.0909091
Posterior Alveolar Margins of the Maxilla	With data	45	0.151515
	Normal	16	0.380952	0.619048
	Alveolar resorption in the region of the molar teeth	26	0.619048
	Absent	2	0.0444444
	Not Seen	1	0.0222222
Inferior Nasal Conchae	With data	118	0.397306
	Normal	16	0.175824	0.792208
	Alteration Ante Mortem	61	0.67033
	Alteration Post Mortem	14	0.153846
	Absent	27	0.228814
Middle Nasal Conchae	With data	74	0.249158
	Normal	16	0.333333	0.542857
	Alteration Ante Mortem	19	0.395833
	Alteration Post Mortem	13	0.270833
	Absent	26	0.384615
Orbital	With data	126	0.424242
	Normal	32	0.313725	0.652174
	Alteration Ante Mortem	60	0.588235
	Alteration Post Mortem	10	0.0980392
	Absent	24	0.190476
Vomer	With data	101	0.340067
	Normal	12	0.1875	0.803279
	Alteration Ante Mortem	49	0.765625
	Alteration Post Mortem	3	0.046875
	Partially absent	12	0.118812
	Absent	25	0.247525
Mandibula	With data	297	1
	Normal	14	0.254545	0.735849
	Alteration Ante Mortem	39	0.709091
	Alteration Post Mortem	2	0.0363636
	Absent	47	0.158249
Perpendicular Plate of Ethmoid	With data	93	0.313131
	Normal	10	0.15873	0.787234
	Alteration Ante Mortem	37	0.587302
	Alteration Post Mortem	16	0.253968
	Partially absent	12	0.129032
	Absent	18	0.193548
Nasal	With data	100	0.3367
	Normal	14	0.191781	0.784615
	Alteration Ante Mortem	51	0.69863
	Alteration Post Mortem	8	0.109589
	Absent	26	0.26
	Undefined	1	0.01
Conchae	With data	71	0.239057
	Bony nasal septum	15	0.267857	0.732143
	Loss of Bony nasal septum	28	0.5
	Loss of Bony nasal septum and 1 or more conchae	13	0.232143
	Not Seen	15	0.211268
Frontal	With data	75	0.252525
	Normal	31	0.584906	0.367347
	Alteration Ante Mortem	18	0.339623
	Alteration Post Mortem	4	0.0754717
	Absent	22	0.293333
Zygomatic	With data	73	0.245791
	Normal	33	0.673469	0.0833333
	Alteration Ante Mortem	3	0.0612245
	Alteration Post Mortem	13	0.265306
	Absent	24	0.328767
Lacrimal	With data	63	0.212121
	Normal	13	0.5	0.434783
	Alteration Ante Mortem	10	0.384615
	Alteration Post Mortem	3	0.115385
	Absent	23	0.365079
	Undefined	14	0.222222

## Sheet: Table B
Table B. Bone lesions in skeletons with leprosy by age group (N=171)
Bone Structure	Characteristics	0 - 24 years old (n=60)			25 - 49 years old (n=92)			≥ 50 years old (n=19)			p-valuea
		Frequency	%		Frequency	%		Frequency	%
Maxilla	With data	57	0.95		84	0.913043		19	1
	Normal	2	0.0350877		1	0.0119048		1	0.0526316		0.445
	Alteration Ante Mortem	53	0.929825		79	0.940476		18	0.947368
	Alteration Post Mortem	0	0		1	0.0119048		0	0
	Absent	2	0.0350877		3	0.0357143		0	0
Alveolar Process of Maxilla	With data	48	0.8		81	0.880435		17	0.894737
	Normal	1	0.0208333		4	0.0493827		1	0.0588235		0.338
	Pitting	7	0.145833		8	0.0987654		1	0.0588235
	Recession of prosthion and early exposure of central roots	17	0.354167		30	0.37037		4	0.235294
	Marked recession of bone with exposure of central and lateral incisor roots and loosening of one or more incisor teeth	12	0.25		20	0.246914		3	0.176471
	Severe recession of bone with loss of one or more incisor teeth	6	0.125		14	0.17284		8	0.470588
	Other Alteration	1	0.0208333		0	0		0	0
	Absent	4	0.0833333		5	0.0617284		0	0
Anterior Nasal Spine	With data	43	0.716667		76	0.826087		16	0.842105
	Normal	3	0.0697674		4	0.0526316		1	0.0625		0.689
	Reduction	14	0.325581		24	0.315789		3	0.1875
	Resorption	22	0.511628		44	0.578947		11	0.6875
	Absent	4	0.0930233		4	0.0526316		1	0.0625
Palatine Process of Maxilla - Nasal Surface	With data	47	0.783333		69	0.75		13	0.684211
	Normal	3	0.0638298		5	0.0724638		2	0.153846		0.423
	Slight inflamation pitting cortical surface	15	0.319149		24	0.347826		1	0.0769231
	Extensive confluent pitting possibly associated with irregular new bone formation	11	0.234043		13	0.188406		2	0.153846
	Irregular perforation of the palate	18	0.382979		23	0.333333		8	0.615385
	Other alteration	0	0		2	0.0289855		0	0
	Undefined	0	0		2	0.0289855		0	0
Palatine Process of Maxilla - Oral Surface	With data	45	0.75		63	0.684783		13	0.684211
	Normal	2	0.0444444		5	0.0793651		1	0.0769231		0.024
	Slight inflamation pitting cortical surface	13	0.288889		27	0.428571		0	0
	Extensive confluent pitting possibly associated with irregular new bone formation	13	0.288889		9	0.142857		1	0.0769231
	Irregular perforation of the palate	17	0.377778		20	0.31746		8	0.615385
	Other alteration	0	0		1	0.015873		0	0
	Undefined	0	0		1	0.015873		0	0
Nasal Aperture	With data	35	0.583333		45	0.48913		14	0.736842
	Normal	6	0.171429		7	0.155556		2	0.142857		0.199
	Progressive smooth resorption with recession of the nasal sharp basal	5	0.142857		12	0.266667		1	0.0714286
	Progressive smooth resorption with recession of the normal sharp basal lateral margins	19	0.542857		16	0.355556		11	0.785714
	Presence of pitting only	3	0.0857143		3	0.0666667		0	0
	Pitting and progressive resorption with recession of the normal sharp basal and lateral margins	2	0.0571429		7	0.155556		0	0
Posterior Alveolar Margins of the Maxilla	With data	6	0.1		10	0.108696		2	0.105263
	Normal	2	0.333333		2	0.2		0	0		0.329
	Alveolar resorption in the region of the molar teeth	3	0.5		7	0.7		0	0
	Absent	1	0.166667		1	0.1		0	0
	Not Seen	0	0		0	0		0	0
Inferior Nasal Conchae	With data	20	0.333333		26	0.282609		4	0.210526
	Normal	3	0.15		4	0.153846		0	0		0.625
	Alteration Ante Mortem	10	0.5		16	0.615385		4	1
	Alteration Post Mortem	2	0.1		1	0.0384615		0	0
	Absent	5	0.25		5	0.192308		0	0
Middle Nasal Conchae	With data	12	0.2		16	0.173913		1	0.0526316
	Normal	3	0.25		5	0.3125		0	0		1
	Alteration Ante Mortem	3	0.25		5	0.3125		1	0
	Alteration Post Mortem	1	0.0833333		2	0.125		0	0
	Absent	5	0.416667		4	0.25		0	0
Orbital	With data	25	0.416667		26	0.282609		6	0.315789
	Normal	2	0.08		7	0.269231		2	0.333333		0.212
	Alteration Ante Mortem	20	0.8		14	0.538462		4	0.666667
	Alteration Post Mortem	0	0		2	0.0769231		0	0
	Absent	3	0.12		3	0.115385		0	0
Vomer	With data	14	0.233333		19	0.206522		3	0.157895
	Normal	1	0.0714286		5	0.263158		0	0		0.565
	Alteration Ante Mortem	8	0.571429		9	0.473684		3	1
	Alteration Post Mortem	0	0		1	0.0526316		0	0
	Partially absent	5	0.357143		3	0.157895		0	0
	Absent	0	0		1	0.0526316		0	0
Mandibula	With data	14	0.233333		23	0.25		6	0.315789
	Normal	3	0.214286		6	0.26087		2	0.333333		1
	Alteration Ante Mortem	7	0.5		14	0.608696		3	0.5
	Alteration Post Mortem	0	0		1	0.0434783		0	0
	Absent	4	0.285714		2	0.0869565		1	0.166667
Perpendicular Plate of Ethmoid	With data	12	0.2		15	0.163043		1	0.0526316
	Normal	1	0.0833333		4	0.266667		0	0		0.747
	Alteration Ante Mortem	6	0.5		5	0.333333		1	1
	Alteration Post Mortem	0	0		2	0.133333		0	0
	Partially absent	1	0.0833333		1	0.0666667		0	0
	Absent	4	0.333333		3	0.2		0	0
Nasal	With data	15	0.25		25	0.271739		14	0.736842
	Normal	1	0.0666667		4	0.16		1	0.0714286		0.609
	Alteration Ante Mortem	11	0.733333		16	0.64		13	0.928571
	Alteration Post Mortem	0	0		2	0.08		0	0
	Absent	3	0.2		3	0.12		0	0
	Undefined	0	0		0	0		0	0
Conchae	With data	10	0.166667		20	0.217391		6	0.315789
	Bony nasal septum	3	0.3		5	0.25		1	0.166667		0.789
	Loss of Bony nasal septum	3	0.3		10	0.5		4	0.666667
	Loss of Bony nasal septum and 1 or more conchae	1	0.1		2	0.1		1	0.166667
	Not Seen	3	0.3		3	0.15		0	0
Frontal	With data	9	0.15		13	0.141304		6	0.315789
	Normal	2	0.222222		7	0.538462		3	0.5		0.28
	Alteration Ante Mortem	4	0.444444		3	0.230769		3	0.5
	Alteration Post Mortem	0	0		1	0.0769231		0	0
	Absent	3	0.333333		2	0.153846		0	0
Zygomatic	With data	6	0.1		12	0.130435		3	0.157895
	Normal	3	0.5		6	0.5		3	0		1
	Alteration Ante Mortem	0	0		1	0.0833333		0	0
	Alteration Post Mortem	0	0		1	0.0833333		0	0
	Absent	3	0.5		4	0.333333		0	0
Lacrimal	With data	8	0.133333		10	0.108696		2	0.105263
	Normal	1	0.125		3	0.3		1	0.5		1
	Alteration Ante Mortem	3	0.375		3	0.3		1	0.5
	Alteration Post Mortem	0	0		2	0.2		0	0
	Absent	0	0		0	0		0	0
	Undefined	4	0.5		2	0.2		0	0
Dental Abscess	With data	60	1		92	1		19	1
	Present	6	0.1		16	0.173913		4	0.210526		0.309
	Not Present	52	0.866667		73	0.793478		15	0.789474
	No skull/Not Possible to Identify	2	0.0333333		3	0.0326087		0	0
	a Fisher's exact test across age groups in shaded cells

## Sheet: Table C
Table C. Position and location of dental abscesses in skeletons with leprosy (N=60)
Maxilla	Dental Abscess	Frequency	%			Mandibula	Dental Abscess	Amount	%
Incisors	No abscess	52	0.866667			Incisors	No abscess	55	0.916667
	One Abscess	5	0.0833333				One Abscess	4	0.0666667
	Two Abscesses	2	0.0333333				Two Abscesses	1	0.0166667
	Three Absesses	1	0.0166667				Three Absesses	0	0
	Four Abscesses	0	0				Four Abscesses	0	0
Canines	No abscess	52	0.866667			Canines	No abscess	60	1
	One Abscess	7	0.116667				One Abscess	0	0
	Two Abscesses	1	0.0166667				Two Abscesses	0	0
Premolars	No abscess	43	0.716667			Premolars	No abscess	52	0.866667
	One Abscess	12	0.2				One Abscess	5	0.0833333
	Two Abscesses	3	0.05				Two Abscesses	3	0.05
	Three Absesses	1	0.0166667				Three Absesses	0	0
	Four Abscesses	1	0.0166667				Four Abscesses	0	0
Molars	No abscess	19	0.316667			Molars	No abscess	43	0.716667
	One Abscess	26	0.433333				One Abscess	12	0.2
	Two Abscesses	13	0.216667				Two Abscesses	4	0.0666667
	Three Absesses	1	0.0166667				Three Absesses	0	0
	Six Abscesses	1	0.0166667				Six Abscesses	1	0.0166667

## Sheet: Table D
Table D. Possible and probable rhinomaxillary syndrome (RMS) in skeletons with leprosy by age group (N=167)
			0 - 24 years old (n=60)			25 - 49 years old (n=88)			≥ 50 years old (n=19)			p-valuea		Age (years)	Possible RMS	Probable RMS	Without RMS
			Frequency	%		Frequency	%		Frequency	%				0 - 4	0	1	0
Possible RMS			28	0.466667		49	0.556818		4	0.210526		0.153		5 - 9	1	0	2
Probable RMS			19	0.316667		27	0.306818		12	0.631579				10 - 14	3	4	0
Without RMS			13	0.216667		12	0.136364		3	0.157895				15 - 19	10	6	2
														20 - 24	14	8	9
a Fisher's exact test across age groups in shaded cells														25 - 29	4	5	2
														30 - 34	20	5	6
														35 - 39	7	4	1
														40 - 44	14	10	1
														45 - 49	4	3	2
														50 - 54	0	8	2
														55 - 59	3	2	0
														60 - 64	0	0	1
														65 - 69	0	1	0
														70 +	1	1	0
															81	58	28

## Sheet: Table E
Table E. Presence of any pathological alterations in post-cranial bones in skeletons with leprosy (N=297)
	Bone Structure	Characteristics	Frequency	%
Long bone	Tibia	Normal	144	0.857
		Alteration Ante Mortem	24	0.143
	Fibula	Normal	140	0.854
		Alteration Ante Mortem	24	0.146
	Femur	Normal	21	0.457
		Alteration Ante Mortem	25	0.543
	Radius	Normal	13	0.342
		Alteration Ante Mortem	25	0.658
	Ulna	Normal	16	0.39
		Alteration Ante Mortem	25	0.61
	Humerus	Normal	8	0.242
		Alteration Ante Mortem	25	0.758
Foot	Tarsal	Normal	26	0.234
		Alteration Ante Mortem	85	0.766
	Metatarsal	Normal	24	0.185
		Alteration Ante Mortem	106	0.815
	Foot Phalanx	Normal	17	0.144
		Alteration Ante Mortem	101	0.856
Hand	Carpal	Normal	44	0.721
		Alteration Ante Mortem	17	0.279
	Metacarpal	Normal	45	0.542
		Alteration Ante Mortem	38	0.458
	Hand Phalanx	Normal	22	0.242
		Alteration Ante Mortem	69	0.758

## Sheet: Table F
Table F. Long bone diaphysis in skeletons with leprosy by age group (N=171)
Long Bone Diaphysis		Overall (N=171)		Pathologic change	0 - 24 years old (n=60)			25 - 49 years old (n=92)			≥ 50 years old (n=19)			p-valuea
		Frequency	%		Frequency	%		Frequency	%		Frequency	%
Tibia	With data	115	0.672515		40	0.666667		60	0.652174		15	0.789474
	Yes	88	0.765217	0.871287	30	0.75		50	0.833333		8	0.533333		0.31
	No	13	0.113043		4	0.1		6	0.1		3	0.2
	Absent	14	0.121739		6	0.15		4	0.0666667		4	0.266667
Fibula	With data	113	0.660819		40	0.666667		59	0.641304		14	0.736842
	Yes	86	0.761062	0.868687	30	0.75		49	0.830508		7	0.5		0.265
	No	13	0.115044		4	0.1		6	0.101695		3	0.214286
	Absent	14	0.123894		6	0.15		4	0.0677966		4	0.285714
Femur	With data	44	0.25731		13	0.216667		20	0.217391		11	0.578947
	Yes	15	0.340909	0.5	4	0.307692		8	0.4		3	0.272727		1
	No	15	0.340909		3	0.230769		8	0.4		4	0.363636
	Absent	14	0.318182		6	0.461538		4	0.2		4	0.363636
Radius	With data	36	0.210526		9	0.15		18	0.195652		9	0.473684
	Yes	7	0.194444	0.318182	0	0		6	0.333333		1	0.111111		0.38
	No	15	0.416667		3	0.333333		8	0.444444		4	0.444444
	Absent	14	0.388889		6	0.666667		4	0.222222		4	0.444444
Ulna	With data	39	0.22807		11	0.183333		18	0.195652		10	0.526316
	Yes	9	0.230769	0.36	1	0.0909091		6	0.333333		2	0.2		0.853
	No	16	0.410256		4	0.363636		8	0.444444		4	0.4
	Absent	14	0.358974		6	0.545455		4	0.222222		4	0.4
Humerus	With data	33	0.192982		9	0.15		15	0.163043		9	0.473684
	Yes	4	0.121212	0.210526	0	0		3	0.2		1	0.111111		0.773
	No	15	0.454545		3	0.333333		8	0.533333		4	0.444444
	Absent	14	0.424242		6	0.666667		4	0.266667		4	0.444444
a Fisher's exact test across age groups in shaded cells

## Sheet: Table G
	Table G. Diaphyseal destructive remodelling in hand and foot bones from skeletons with leprosy by age group (N=171)
	Diaphyseal Destructive Remodelling		Overall (N=171)		Pathologic change	0 - 24 years old (n=60)			25 - 49 years old (n=92)			≥ 50 years old (n=19)			p-valuea
			Frequency	%		Frequency	%		Frequency	%		Frequency	%
	Tarsal	With data	83	0.48538		31	0.516667		40	0.434783		12	0.631579
		Normal	22	0.26506	0.645161	5	0.16129		14	0.35		3	0.25		0.54
		Alt. Ante Mortem	40	0.481928		16	0.516129		19	0.475		5	0.416667
		Alt. Post Mortem	0	0		0	0		0	0		0	0
		Absent	21	0.253012		10	0.322581		7	0.175		4	0.333333
	Metatarsals	With data	97	0.567251		34	0.566667		47	0.51087		16	0.842105
		Normal	18	0.185567	0.766234	4	0.117647		11	0.234043		3	0.1875		0.935
		Alt. Ante Mortem	59	0.608247		19	0.558824		31	0.659574		9	0.5625
		Alt. Post Mortem	0	0		0	0		0	0		0	0
		Absent	20	0.206186		11	0.323529		5	0.106383		4	0.25
	Foot Phalanx	With data	91	0.532164		31	0.516667		44	0.478261		16	0.842105
		Normal	11	0.120879	0.838235	1	0.0322581		7	0.159091		3	0.1875		0.568
		Alt. Ante Mortem	57	0.626374		17	0.548387		31	0.704545		9	0.5625
		Alt. Post Mortem	0	0		0	0		0	0		0	0
		Absent	23	0.252747		13	0.419355		6	0.136364		4	0.25
	Carpals	With data	64	0.374269		19	0.316667		34	0.369565		11	0.578947
		Normal	39	0.609375	0.133333	13	0.684211		21	0.617647		5	0.454545		0.188
		Alt. Ante Mortem	6	0.09375		0	0		5	0.147059		1	0.0909091
		Alt. Post Mortem	0	0		0	0		0	0		0	0
		Absent	19	0.296875		6	0.315789		8	0.235294		5	0.454545
	Metacarpals	With data	71	0.415205		21	0.35		38	0.413043		12	0.631579
		Normal	37	0.521127	0.327273	12	0.571429		20	0.526316		5	0.416667		0.72
		Alt. Ante Mortem	18	0.253521		4	0.190476		11	0.289474		3	0.25
		Alt. Post Mortem	0	0		0	0		0	0		0	0
		Absent	16	0.225352		5	0.238095		7	0.184211		4	0.333333
	Hand Phalanx	With data	77	0.450292		24	0.4		42	0.456522		11	0.578947
		Normal	21	0.272727	0.644068	6	0.25		12	0.285714		3	0.272727		0.863
		Alt. Ante Mortem	38	0.493506		11	0.458333		23	0.547619		4	0.363636
		Alt. Post Mortem	0	0		0	0		0	0		0	0
		Absent	18	0.233766		7	0.291667		7	0.166667		4	0.363636
	a Fisher's exact test across age groups in shaded cells

## Sheet: Table H
Table H. Acroosteolysis in hand and foot bones from skeletons with leprosy by age group (N=171)
Acroosteolysis		Overall (N=171)		Pathologic change	0 - 24 years old (n=60)			25 - 49 years old (n=92)			≥ 50 years old (n=19)			p-valuea
		Frequency	%		Frequency	%		Frequency	%		Frequency	%
Tarsal	With data	86	0.502924		31	0.516667		43	0.467391		12	0.631579
	Normal	24	0.27907	0.630769	5	0.16129		14	0.325581		5	0.416667		0.213
	Alt. Ante Mortem	41	0.476744		16	0.516129		22	0.511628		3	0.25
	Alt. Post Mortem	0	0		0	0		0	0		0	0
	Absent	21	0.244186		10	0.322581		7	0.162791		4	0.333333
Metatarsal	With data	99	0.578947		34	0.566667		49	0.532609		16	0.842105
	Normal	16	0.161616	0.797468	2	0.0588235		9	0.183673		5	0.3125		0.146
	Alt. Ante Mortem	63	0.636364		21	0.617647		35	0.714286		7	0.4375
	Alt. Post Mortem	0	0		0	0		0	0		0	0
	Absent	20	0.20202		11	0.323529		5	0.102041		4	0.25
Foot Phalanx	With data	94	0.549708		33	0.55		45	0.48913		16	0.842105
	Normal	11	0.117021	0.84507	1	0.030303		6	0.133333		4	0.25		0.245
	Alt. Ante Mortem	60	0.638298		19	0.575758		33	0.733333		8	0.5
	Alt. Post Mortem	0	0		0	0		0	0		0	0
	Absent	23	0.244681		13	0.393939		6	0.133333		4	0.25
Carpal	With data	64	0.374269		19	0.316667		34	0.369565		11	0.578947
	Normal	35	0.546875	0.222222	13	0.684211		17	0.5		5	0.454545		0.031
	Alt. Ante Mortem	10	0.15625		0	0		9	0.264706		1	0.0909091
	Alt. Post Mortem	0	0		0	0		0	0		0	0
	Absent	19	0.296875		6	0.315789		8	0.235294		5	0.454545
Metacarpal	With data	73	0.426901		22	0.366667		40	0.434783		11	0.578947
	Normal	35	0.479452	0.385965	11	0.5		19	0.475		5	0.454545		0.737
	Alt. Ante Mortem	22	0.30137		6	0.272727		14	0.35		2	0.181818
	Alt. Post Mortem	0	0		0	0		0	0		0	0
	Absent	16	0.219178		5	0.227273		7	0.175		4	0.363636
Hand Phalanx	With data	78	0.45614		25	0.416667		42	0.456522		11	0.578947
	Normal	15	0.192308	0.75	5	0.2		8	0.190476		2	0.181818		0.768
	Alt. Ante Mortem	45	0.576923		13	0.52		27	0.642857		5	0.454545
	Alt. Post Mortem	0	0		0	0		0	0		0	0
	Absent	18	0.230769		7	0.28		7	0.166667		4	0.363636
a Fisher's exact test across age groups in shaded cells

## Sheet: Table I
Table I. Septic bone changes in skeletons with leprosy by age group (N=171)
Septic Bone Changes		Overall (N=171)		Pathologic change	0 - 24 years old (n=60)			25 - 49 years old (n=92)			≥ 50 years old (n=19)			p-valuea
					Frequency	%		Frequency	%		Frequency	%
With data		88	0.51462		33	0.55		41	0.445652		14	0.736842
No		49	0.556818	0.355263	20	0.606061		22	0.536585		7	0.5		0.14
Periostitis		17	0.193182		4	0.121212		12	0.292683		1	0.0714286
Osteitis		6	0.0681818		4	0.121212		2	0.0487805		0	0
Osteomyelitis		4	0.0454545		1	0.030303		1	0.0243902		2	0.142857
Other		0	0		0	0		0	0		0	0
Absent		12	0.136364		4	0.121212		4	0.097561		4	0.285714
a Fisher's exact test across age groups in shaded cells

## Sheet: Table J
Table J. Long bone diaphysis in skeletons with leprosy by presence/absence of possible or probable rhinomaxillary syndrome (RMS) (N=287)
Long Bone Diaphysis			From all skeletons (N=287)		Pathologic change		From skeletons with possible or probable RMS (n=228)			From skeletons without RMS (n=59)			Pathologic change with RMS	Pathologic change without RMS	p-value
			Frequency	%			Frequency	%		Frequency	%
Tibia	With data		213	0.74216			170	0.745614		43	0.716667
	Yes		144	0.676056	0.857143		107	0.629412		37	0.860465		0.150794	0.119048	0.800a
	No		24	0.112676			19	0.111765		5	0.116279
	Absent		45	0.211268			44	0.258824		1	0.0232558
Fibula	With data		213	0.74216			171	0.75		38	0.633333
	Yes		140	0.657277	0.853659		108	0.631579		32	0.842105		0.149606	0.135135	1.000a
	No		24	0.112676			19	0.111111		5	0.131579
	Absent		45	0.211268			44	0.25731		1	0.0263158
Femur	With data		91	0.317073			76	0.333333		15	0.25
	Yes		21	0.230769	0.456522		13	0.171053		8	0.533333		0.59375	0.428571	0.349a
	No		25	0.274725			19	0.25		6	0.4
	Absent		45	0.494505			44	0.578947		1	0.0666667
Radius	With data		83	0.289199			76	0.333333		7	0.116667
	Yes		13	0.156627	0.342105		12	0.157895		1	0.142857		0.625	0.833333	0.643a
	No		25	0.301205			20	0.263158		5	0.714286
	Absent		45	0.542169			44	0.578947		1	0.142857
Ulna	With data		86	0.299652			78	0.342105		8	0.133333
	Yes		16	0.186047	0.390244		14	0.179487		2	0.25		0.588235	0.714286	0.685a
	No		25	0.290698			20	0.25641		5	0.625
	Absent		45	0.523256			44	0.564103		1	0.125
Humerus	With data		78	0.271777			72	0.315789		6	0.1
	Yes		8	0.102564	0.242424		8	0.111111		0	0		0.714286	1	0.302a
	No		25	0.320513			20	0.277778		5	0.833333
	Absent		45	0.576923			44	0.611111		1	0.166667
a Fisher's exact test across age groups in shaded cells

[truncated: 2 more sheets: Table K, Table L]
